# Supplementary material for: Understanding Target-Specific Effects of Antidepressant Drug Pollution on Molluscs: A Systematic Review Report
Source: Toxics. 2025 Dec 2;13(12):1043. doi: 10.3390/toxics13121043 (PMC12737102; doi:10.3390/toxics13121043)
Supplement: Supplementary file 1 [file toxics-13-01043-s001.zip]

Archive with 4 entries (4 files):
- S1 File.xlsx
- S2 File.xlsx
- S3 File.xlsx
- S4 File.xlsx
