# Supplementary material for: Understanding Target-Specific Effects of Antidepressant Drug Pollution on Molluscs: A Systematic Review Report
Source: Toxics. 2025 Dec 2;13(12):1043. doi: 10.3390/toxics13121043 (PMC12737102; doi:10.3390/toxics13121043)
Supplement: Supplementary file 1 [file toxics-13-01043-s001.zip › S1 File.xlsx]

## Sheet: Worksheet
Article ID	Study ID	Title	Publication year	Authors	Data location
6	1	Effects of the antidepressant fluoxetine on the immune parameters and acetylcholinesterase activity of the clam <i>Venerupis philippinarum</i>	2014	Munari, M; Marin, MG; Matozzo, V	row created by CADIMA
7	1	Antidepressants (venlafaxine and citalopram) cause foot detachment from the substrate in freshwater snails at environmentally relevant concentrations	2012	Fong, PP; Hoy, CM	row created by CADIMA
9	1	Antidepressants Modify Cryptic Behavior in Juvenile Cuttlefish at Environmentally Realistic Concentrations	2021	Chabenat, A; Knigge, T; Bellanger, C	row created by CADIMA
11	1	Alteration of predatory behaviour and growth in juvenile cuttlefish by fluoxetine and venlafaxine	2021	Chabenat, A; Bidel, F; Knigge, T; Bellanger, C	row created by CADIMA
18	1	Effects of perinatal exposure to waterborne fluoxetine on memory processing in the cuttlefish <i>Sepia officinalis</i>	2013	Di Poi, C; Darmaillacq, AS; Dickel, L; Boulouard, M; Bellanger, C	row created by CADIMA
20	1	Evidence that bivalve burrowing is mediated by serotonin receptors: activation of foot inflation and protrusion by serotonin, serotonergic ligands and SSRI-type antidepressants in three species of freshwater bivalve	2023	Fong, PP; Blaszczyk, RA; Butler, MG; Stergio, JW	row created by CADIMA
22	1	Exposure to SSRI-type antidepressants increases righting time in the marine snail <i>Ilyanassa obsoleta</i>	2017	Fong, PP; Bury, TBS; Donovan, EE; Lambert, OJ; Palmucci, JR; Adamczak, SK	row created by CADIMA
23	1	Hidden in the sand: Alteration of burying behaviour in shore crabs and cuttlefish by antidepressant exposure	2019	Chabenat, A; Bellanger, C; Jozet-Alves, C; Knigge, T	row created by CADIMA
36	1	Antidepressants and their metabolites primarily affect lysosomal functions in the marine mussel, Mytilus galloprovincialis	2023	Rafiq, A; Capolupo, M; Addesse, G; Valbonesi, P; Fabbri, E	row created by CADIMA
37	1	Immunotoxicities of microplastics and sertraline, alone and in combination, to a bivalve species: size-dependent interaction and potential toxication mechanism	2020	Shi, W; Han, Y; Sun, SG; Tang, Y; Zhou, WS; Du, XY; Liu, GX	row created by CADIMA
41	1	Pre-hatching fluoxetine-induced neurochemical, neurodevelopmental, and immunological changes in newly hatched cuttlefish	2016	Bidel, F; Di Poi, C; Imarazene, B; Koueta, N; Budzinski, H; Van Delft, P; Bellanger, C; Jozet-Alves, C	row created by CADIMA
54	1	Effects of pharmaceuticals on aquatic invertebrates. Part II: The antidepressant drug fluoxetine	2007	Nentwig, G	row created by CADIMA
66	1	Effects of fluoxetine on the reproduction of two prosobranch mollusks: <i>Potamopyrgus antipodarum</i> and <i>Valvata piscinalis</i>	2009	Gust, M; Buronfosse, T; Giamberini, L; Ramil, M; Mons, R; Garric, J	row created by CADIMA
67	1	Fluoxetine effects assessment on the life cycle of aquatic invertebrates	2008	Péry, ARR; Gust, M; Vollat, B; Mons, R; Ramil, M; Fink, G; Ternes, T; Garric, J	row created by CADIMA
85	1	A multibiomarker approach to explore interactive effects of propranolol and fluoxetine in marine mussels	2015	Franzellitti, S; Buratti, S; Du, B; Haddad, SP; Chambliss, CK; Brooks, BW; Fabbri, E	row created by CADIMA
78	1	Long-term exposure to fluoxetine reduces growth and reproductive potential in the dominant rocky intertidal mussel, <i>Mytilus californianus</i>	2016	Peters, JR; Granek, EF	row created by CADIMA
94	1	Fluoxetine alters adult freshwater mussel behavior and larval metamorphosis	2013	Hazelton, PD; Cope, WG; Mosher, S; Pandolfo, TJ; Belden, JB; Barnhart, MC; Bringolf, RB	row created by CADIMA
103	1	ENVIRONMENTAL OCCURRENCE AND REPRODUCTIVE EFFECTS OF THE PHARMACEUTICAL FLUOXETINE IN NATIVE FRESHWATER MUSSELS	2010	Bringolf, RB; Heltsley, RM; Newton, TJ; Eads, CB; Fraley, SJ; Shea, D; Cope, WG	row created by CADIMA
107	1	EFFECTS OF 17α-ETHYNYLESTRADIOL, FLUOXETINE, AND THE MIXTURE ON LIFE HISTORY TRAITS AND POPULATION GROWTH RATES IN A FRESHWATER GASTROPOD	2013	Luna, TO; Plautz, SC; Salice, CJ	row created by CADIMA
163	1	Cyclic-AMP Mediated Regulation of <i>ABCB</i> mRNA Expression in Mussel Haemocytes	2013	Franzellitti, S; Fabbri, E	row created by CADIMA
219	1	The antidepressants venlafaxine ("Effexor") and fluoxetine ("Prozac") produce different effects on locomotion in two species of marine snail, the oyster drill (Urosalpinx cinerea) and the starsnail (Lithopoma americanum)	2015	Fong, P.P.; Bury, T.B.; Dworkin-Brodsky, A.D.; Jasion, C.M.; Kell, R.C.	row created by CADIMA
247	1	Multi-generational impacts of exposure to antidepressant fluoxetine on behaviour, reproduction, and morphology of freshwater snail Physa acuta	2022	Henry, J.; Brand, J.A.; Bai, Y.; Martin, J.M.; Wong, B.B.M.; Wlodkowic, D.	row created by CADIMA
250	1	Marine contamination and cytogenotoxic effects of fluoxetine in the tropical brown mussel Perna perna	2019	Cortez, F.S.; Souza, L.D.S.; Guimarães, L.L.; Pusceddu, F.H.; Maranho, L.A.; Fontes, M.K.; Moreno, B.B.; Nobre, C.R.; Abessa, D.M.D.S.; Cesar, A.; Pereira, C.D.S.	row created by CADIMA
271	1	Early Biological Modulations Resulting from 1-Week Venlafaxine Exposure of Marine Mussels Mytilus galloprovincialis Determined by a Metabolomic Approach	2022	Ramirez, G.; Gomez, E.; Dumas, T.; Rosain, D.; Mathieu, O.; Fenet, H.; Courant, F.	row created by CADIMA
285	1	Effects of the antidepressants citalopram and venlafaxine on the big ramshorn snail (Planorbarius corneus)	2021	Ziegler, M.; Eckstein, H.; Köhler, H.R.; Tisler, S.; Zwiener, C.; Triebskorn, R.	row created by CADIMA
292	1	Adverse effects of the SSRI antidepressant sertraline on early life stages of marine invertebrates	2017	Estévez-Calvar, N.; Canesi, L.; Montagna, M.; Faimali, M.; Piazza, V.; Garaventa, F.	row created by CADIMA
294	1	Multi-biomarker investigation to assess toxicity induced by two antidepressants on Dreissena polymorpha	2017	Magni, S.; Parolini, M.; Della Torre, C.; de Oliveira, L.F.; Catani, M.; Guzzinati, R.; Cavazzini, A.; Binelli, A.	row created by CADIMA
337	1	An exploratory investigation of various modes of action and potential adverse outcomes of fluoxetine in marine mussels	2014	Franzellitti, S.; Buratti, S.; Capolupo, M.; Du, B.; Haddad, S.P.; Chambliss, C.K.; Brooks, B.W.; Fabbri, E.	row created by CADIMA
340	1	Linking embryo toxicity with genotoxic responses in the freshwater snail Physa acuta: Single exposure to benzo(a)pyrene, fluoxetine, bisphenol A, vinclozolin and exposure to binary mixtures with benzo(a)pyrene	2012	Sánchez-Argüello, P.; Aparicio, N.; Fernández, C.	row created by CADIMA
356	1	Putative Serotonin Reuptake Inhibitor-Induced Spawning and Parturition in Freshwater Bivalves Is Inhibited by Mammalian 5-HT2 Receptor Antagonists	2003	Fong, P.P.; Philbert, C.M.; Roberts, B.J.	row created by CADIMA
358	1	Parturition in anodonta cygnea induced by selective serotonin reuptake inhibitors (SSRIs)	2001	Cunha, E.M.; Machado, J.	row created by CADIMA
463	1	The effects of fluoxetine on attachment and righting behaviours in marine (Gibbula unbilicalis) and freshwater (Lymnea stagnalis) gastropods.	2018	Ford, Alex T.; Hyett, Bernice; Cassidy, Daniel; Malyon, Graham	row created by CADIMA
478	1	Short-term exposure to tricyclic antidepressants delays righting time in marine and freshwater snails with evidence for low-dose stimulation of righting speed by imipramine.	2019	Fong, Peter P.; DiPenta, Kelsey E.; Jonik, Sarahrose M.; Ward, Courtney D.	row created by CADIMA
484	1	Norfluoxetine induces spawning and parturition in estuarine and freshwater bivalves.	2008	Fong, P. P.; Molnar, N.	row created by CADIMA
488	1	Chronic fluoxetine exposure alters movement and burrowing in adult freshwater mussels.	2014	Hazelton, Peter D.; Du, Bowen; Haddad, Samuel P.; Fritts, Andrea K.; Chambliss, C. Kevin; Brooks, Bryan W.; Bringolf, Robert B.	row created by CADIMA
495	1	Cryptic and biochemical responses of young cuttlefish Sepia officinalis exposed to environmentally relevant concentrations of fluoxetine.	2014	Di Poi, Carole; Bidel, Flavie; Dickel, Ludovic; Bellanger, Cécile	row created by CADIMA
500	1	Antidepressants cause foot detachment from substrate in five species of marine snail.	2013	Fong, Peter P.; Molnar, Nikolett	row created by CADIMA
508	1	The antidepressant venlafaxine may act as a neurodevelopmental toxicant in cuttlefish (Sepia officinalis).	2016	Bidel, Flavie; Di Poi, Carole; Budzinski, Hélène; Pardon, Patrick; Callewaert, William; Arini, Adeline; Basu, Niladri; Dickel, Ludovic; Bellanger, Cécile; Jozet-Alves, Christelle	row created by CADIMA
513	1	Comparison of the sensitivity of seven marine and freshwater bioassays as regards antidepressant toxicity assessment.	2014	Minguez, Laetitia; Di Poi, Carole; Farcy, Emilie; Ballandonne, Céline; Benchouala, Amira; Bojic, Clément; Cossu-Leguille, Carole; Costil, Katherine; Serpentini, Antoine; Lebel, Jean-Marc; Halm-Lemeille, Marie-Pierre	row created by CADIMA
517	1	Sub-chronic exposure to fluoxetine in juvenile oysters (Crassostrea gigas): uptake and biological effects.	2016	Di Poi, Carole; Evariste, Lauris; Séguin, Alexis; Mottier, Antoine; Pedelucq, Julie; Lebel, Jean-Marc; Serpentini, Antoine; Budzinski, Hélène; Costil, Katherine	row created by CADIMA
526	1	The effects of pharmaceuticals on a unionid mussel (Lampsilis siliquoidea): An examination of acute and chronic endpoints of toxicity across life stages.	2017	Gilroy, Ève A. M.; Gillis, Patricia L.; King, Laura E.; Bendo, Nicholas A.; Salerno, Joseph; Giacomin, Marina; de Solla, Shane R.	row created by CADIMA
528	1	Understanding the differential impacts of two antidepressants on locomotion of freshwater snails (Lymnaea stagnalis).	2024	Raman, Nandini Vasantha; Dubey, Asmita; van Donk, Ellen; von Elert, Eric; Lürling, Miquel; Fernandes, Tânia V.; de Senerpont Domis, Lisette N.	row created by CADIMA
532	1	Zebra Mussel Spawning Is Induced in Low Concentrations of Putative Serotonin Reuptake Inhibitors.	1998	Fong, P. P.	row created by CADIMA
540	1	Low environmental levels of fluoxetine induce spawning and changes in endogenous estradiol levels in the zebra mussel Dreissena polymorpha.	2012	Lazzara, Raimondo; Blázquez, Mercedes; Porte, Cinta; Barata, Carlos	row created by CADIMA
544	1	Effects of fluoxetine on behavior, antioxidant enzyme systems, and multixenobiotic resistance in the Asian clam Corbicula fluminea.	2015	Chen, Huihui; Zha, Jinmiao; Yuan, Lilai; Wang, Zijian	row created by CADIMA
561	1	Does selective serotonin reuptake inhibitor (SSRI) fluoxetine affects mussel Mytilus galloprovincialis?	2013	Gonzalez-Rey, Maria; Bebianno, Maria João	row created by CADIMA
565	1	Behaviour of freshwater snails (Radix balthica) exposed to the pharmaceutical sertraline under simulated predation risk.	2018	Hedgespeth, Melanie Lea; Karasek, Tomasz; Ahlgren, Johan; Berglund, Olof; Brönmark, Christer	row created by CADIMA
574	1	Induction and potentiation of parturition in fingernail clams (Sphaerium striatinum) by selective serotonin re-uptake inhibitors (SSRIs).	1998	Fong, P. P.; Huminski, P. T.; D'Urso, L. M.	row created by CADIMA
595	1	Assessing the effects of fluoxetine on Physa acuta (Gastropoda, Pulmonata) and Chironomus riparius (Insecta, Diptera) using a two-species water-sediment test.	2009	Sánchez-Argüello, Paloma; Fernández, Carlos; Tarazona, José V.	row created by CADIMA
610	1	The mode of action (MOA) approach reveals interactive effects of environmental pharmaceuticals on Mytilus galloprovincialis.	2013	Franzellitti, Silvia; Buratti, Sara; Valbonesi, Paola; Fabbri, Elena	row created by CADIMA
619	1	Toxicity of five antidepressant drugs on embryo-larval development and metamorphosis success in the Pacific oyster, Crassostrea gigas.	2014	Di Poi, C.; Evariste, L.; Serpentini, A.; Halm-Lemeille, M. P.; Lebel, J. M.; Costil, K.	row created by CADIMA
