# Supplementary material for: Understanding Target-Specific Effects of Antidepressant Drug Pollution on Molluscs: A Systematic Review Report
Source: Toxics. 2025 Dec 2;13(12):1043. doi: 10.3390/toxics13121043 (PMC12737102; doi:10.3390/toxics13121043)
Supplement: Supplementary file 1 [file toxics-13-01043-s001.zip › S2 File.xlsx]

## Sheet: Sheet1
Cadima ID	title	Publication year	Authors	Reason for exclusion
40	Effects of the antidepressant, fluoxetine, on immune parameters of the clam Venerupis philippinarum	2013	M. Munari, L. Ballarin, M. Marin, and V. Matozzo	No full text
80	Psychoactive pharmaceuticals and illicit drugs in coastal waters of North-Western Spain: Environmental exposure and risk assessment	2019	Javier Fernandez-Rubio , Jose Luis Rodríguez-Gil , Cristina Postigo, Nicola Mastroianni, Miren Lopez de Alda, Damia Barcel, and Yolanda Valcarcel	Study design (PECO)
108	Impact of Escitalopram on IL-2-induced Behavioral, Neuroendocrine and Immune Changes in Malignant Melanoma Patients: Preliminary Findings	2012	Musselman, DL; Wang, M; Long, Q; Royster, EB; Trimble, LM; Mann, TK; Graciaa, DS; McNutt, MD; Lawson, DH; Miller, AH	No full text
118	Linking embryo toxicity with genotoxic responses in the freshwater snail Physa acuta: Single exposure to benzo(a)pyrene, fluoxetine, bisphenol A, vinclozolin and exposure to binary mixtures with benzo(a)pyrene	2012	Paloma Sánchez-Argüello, Natalia Aparicio, and Carlos Fernández	Duplicate not identified by CADIMA
129	Biomarkers and antioxidant responses in mussels exposed to fluoxetine, propranolol and their mixture	2012	S. Buratti, S. Franzellitti, P. Valbonesi, and E. Fabbri	No full text
130	EFFECT OF IMIPRAMINE AND NIALAMIDE ON ACCUMULATION OF SEROTONIN IN SNAIL (HELIX-POMATIA) NERVOUS-TISSUE	1973	N. N. Osborne, E. Priggemeier, and V. Neuhoff	Duplicate not identified by CADIMA
132	Larval metamorphosis of the mussel Mytilus galloprovincialis Lamarck, 1819 in response to neurotransmitter blockers and tetraethylammonium	2011	Jin-Long Yang, Yi-Feng Li, Wei-Yang Bao, Cyril Glenn Satuito, and Hitoshi Kitamura	Exposure
133	Toxicity assessment of five emerging pollutants, alone and in binary or ternary mixtures, towards three aquatic organisms	2018	Carole Di Poi, Katherine Costil, Valérie Bouchart, and Marie-Pierre Halm-Lemeille	Outcome
161	Effects of adrenoceptor compounds on larval metamorphosis of the mussel Mytilus coruscus	2014	Jin-Long Yang ,Wu-Shuang Li, Xiao Liang, Yi-Feng Li, Yu-Ru Chen, Wei-Yang Bao, and Jia-Le Li,	Comparator (No metamorphosis in all negative controls); epinephrine was also added to the test solutions to a final concentration of 10-M
325	Cyclic-AMP Mediated Regulation of ABCB mRNA Expression in Mussel Haemocytes	2013	Silvia Franzellitti	Duplicate not identified by CADIMA
366	Acute toxicity of 8 antidepressants: What are their modes of action?	2014	Laetitia Minguez, Emilie Farcy, Céline Ballandonne Alban Lepailleur, Antoine Serpentini, Jean-Marc Lebel, Ronan Bureau, and Marie-Pierre Halm-Lemeille	Study design (PECO)
401	Neurotransmitter blockers as antifoulants against planktonic larvae of the barnacle Balanus amphitrite and the mussel Mytilus galloprovincialis	1998	HISASHI YAMAMOTO, CYRIL GLENN SATUITO,MIZUE YAMAZAKI, KAZUYO NATOYAMA,AKIKO TACHIBANA, and NOBUHIRO FUSETAN	Exposure
426	The effect of imipramine and nialamide on the accumulation of serotonin in snail (Helix pomatia) nervous tissue	1973	N. N. Osborne, E. Priggemeier, and V. Neuhoff	Exposure
520	Long-term exposure to fluoxetine reduces growth and reproductive potential in the dominant rocky intertidal mussel, Mytilus californianus.	2016	Joseph R. Peters, and Elise F. Granek	Duplicate not identified by CADIMA
563	Tricyclic antidepressants suppress spawning and fertilization in the zebra mussel, Dreissena polymorpha.	1997	Jorg D. Hardege, Jill Duncan, and Jeffrey L. Ram	Exposure
609	Effects of selected pharmaceutical products on phagocytic activity in Elliptio complanata mussels.	2006	F. Gagné, C. Blaise, M. Fournier, and P.D. Hansen	Exposure
627	Effects of antidepressant exposure on aquatic communities assessed by a combination of morphological identification, functional measurements, environmental DNA metabarcoding and bioassays.	2024	Schuijt, Lara M.; van Smeden, Jasper; van Drimmelen, Chantal K. E.; Buijse, Laura L.; Wu, Dailing; Boerwinkel, Marie-Claire; Belgers, Dick J. M.; Matser, Arrienne M.; Roessink, Ivo; Heikamp-de Jong, Ineke; Beentjes, Kevin K.; Trimbos, Krijn B.; Smidt, Hauke; Van den Brink, and Paul J.	Outcome
