# Supplementary material for: Understanding Target-Specific Effects of Antidepressant Drug Pollution on Molluscs: A Systematic Review Report
Source: Toxics. 2025 Dec 2;13(12):1043. doi: 10.3390/toxics13121043 (PMC12737102; doi:10.3390/toxics13121043)
Supplement: Supplementary file 1 [file toxics-13-01043-s001.zip › S3 File.xlsx]

## Sheet: Worksheet
comments	article id	study id	author	publication year	title	data location	study_name	Species	Class	Habitat_type	Source	ADD	ADD_Class	ADD_concentrations	Exposure_system	Exposure_duration	Frequency_and_level_of_renewal	Replicates	Endpoint_studied	Reported_statistically_significant_effects	Non_statistically_significant_effects	Effect_concentrations	Measured_ADD_concentrations_in_water	ADD_concentrations_in_hemolymph	Statistics	Comments
	6	1	Munari, M; Marin, MG; Matozzo, V	2014	Effects of the antidepressant fluoxetine on the immune parameters and acetylcholinesterase activity of the clam <i>Venerupis philippinarum</i>	row created by CADIMA	row created by CADIMA	Venerupis philippinarum	Bivalva	Marine	From the wild (licensed reference site for clam culture, Lagoon of Venice, Italy), and acclimated for 5 days.	Fluoxetine	SSRI	0, 1, 5, 25, 125, 625 μg/L	Semi-static	7 days	24 hr (100%)	No replicate (25 clams per treatment)	Total hemocyte count (THC), diameter and volume of hemocytes, hemocyte proliferation (HP), lysozyme activity in cell-free hemolymph, and acetylcholinesterase (AChE) activity in gills;	Increased THC, Increased HP, deceased AChE activity	THC : dose-dependent increase (1 and 5 μg/L), and non-dose dependent decrease (125 and 625 μg/L);	25 μg/L (THC); 25, 125 and 625 μg/L (HP); 1 and 5 μg/L ( AChE activity)	Not determined	Not determined	Anova
Response of L. carinata to citalopram was generally dose-dependent. Both ADDs also show non-statistically significant effects at certain low concentrations	7	1	Fong, PP; Hoy, CM	2012	Antidepressants (venlafaxine and citalopram) cause foot detachment from the substrate in freshwater snails at environmentally relevant concentrations	row created by CADIMA	row created by CADIMA	(1) Leptoxis carinata (2) Lymnaea elodes	Gastropoda	Freshwater	1. Leptoxis carinata from the wild (Marsh Creek, Pennsylvania, USA), and used within 24 hour of collection. 2. Lymnaea elodes was collected from an established laboratory culture.	Citalopram, Venlafaxine	SSRI, SNRI	3.31pg, 31.3pg, 313pg, 3.13ng, 31.3ng, 313ng, 3.13µg, 31µg, 313µg, and 3.13mg	Acute	4 hours	Static	No replicate (n= 12 snails)	Foot detachment	Detached foot		L. carinata (All, except 31.3pg/L (for Venlafaxine), 3.13 and 31.3 pg/L (for citalopram) L. elodes (All, except 31.3pg, 313pg, and 3.13ng for Venlafaxine; but only 3.13µg, 31µg, and 313µg for Citalopram).	Not determined	Not determined	Fisher exact test	Response of L. carinata to citalopram was generally dose-dependent. Both ADDs also show non-statistically significant effects at certain low concentrations
Sample size and replication too small to allow robust statistical analysis. Also, despite the long period of exposure, observation was only made twice (30 mins each), this could have been improved with more observations or longer period of recording.	9	1	Chabenat, A; Knigge, T; Bellanger, C	2021	Antidepressants Modify Cryptic Behavior in Juvenile Cuttlefish at Environmentally Realistic Concentrations	row created by CADIMA	row created by CADIMA	Sepia officinalis	Cephalopoda	Marine	From the wild: clutches from wild animals were collected at various sites (English Channel off the coast of Luc‐sur‐mer, France), and eggs from different clutches were combined.	Fluoxetine	Fluoxetine (SSRI)	fluoxetine (5 ng/L)	semi static	29 days post hatching	daily (100%)	2 replicate (1 organism per test conditions)	Cryptic behaviour	Improved background colour matching (but not disruptive colour pattern).		2.5 and 5 ng/L	Not determined	Not determined	Non-parametric permutation	Sample size and replication too small to allow robust statistical analysis. Also, despite the long period of exposure, observation was only made twice (30 mins each), this could have been improved with more observations or longer period of recording.
	11	1	Chabenat, A; Bidel, F; Knigge, T; Bellanger, C	2021	Alteration of predatory behaviour and growth in juvenile cuttlefish by fluoxetine and venlafaxine	row created by CADIMA	row created by CADIMA	Sepia officinalis	Cephalopoda	Marine	eggs collected from the wild (English Channel, off the coast of Luc-sur-mer, France), at different locations and at several times.	Fluoxetine	SSRI	5 ng/L	semi-static	5 days (post hatching)	Daily (100%)	15 (1 per vessel)	Predatory behaviour: prey detection, Latency before the first attack, No of attempt made to attack, Successful attacks	None	All, and apparent trend though not statistically significant	None	Not determined	Not determined	Non-parametric
	18	1	Di Poi, C; Darmaillacq, AS; Dickel, L; Boulouard, M; Bellanger, C	2013	Effects of perinatal exposure to waterborne fluoxetine on memory processing in the cuttlefish <i>Sepia officinalis</i>	row created by CADIMA	row created by CADIMA	Sepia officinalis	Cephalopod	Marine	eggs laid by wild-caught females (Manche sea), were raised. No information on acclimation/culture period	Fluoxetine	SSRI	1 and 100 ng/L	semi static	45 days (15 days pre-hatching, 30 days post-hatching)	3.5 days (50% renewals)	No replicate (23/21 organisms per vessel)	Acquisition and retention performance	Impaired retention (1 and 100 ng/L)		100 ng/L	Not determined	Not determined	Anova and non-parametric
	20	1	Fong, PP; Blaszczyk, RA; Butler, MG; Stergio, JW	2023	Evidence that bivalve burrowing is mediated by serotonin receptors: activation of foot inflation and protrusion by serotonin, serotonergic ligands and SSRI-type antidepressants in three species of freshwater bivalve	row created by CADIMA	row created by CADIMA	Sphaerium striatinum; Corbicula fluminea; Elliptio complanata	Bivalva	Freshwater	From the wild (Marsh Creek, PA, USA) in May and June 2021, and used within 2-3 days of collection	fluoxetine, fluvoxamine, sertraline, citalopram, and venlafaxine	SSRI, SNRI	31.8, 318.3 µg/L, 3.2 mg/L (FLUV); 30.6, 306.2 µg/L, 3.1 mg/L (SERT); 32.4, 324.4 µg/L, 3.2 mg/L (CIT); 27.5, 277.4 µg/L, 2.8 mg/L (VEN); 3.1, 30.9, 309.3 µg/L, 3.1 mg/L (FLU)	Acute	4 hours	Static	15 ( 1 per vessel) for S. striatinum and C. fluminea; 18 (1 per vessel) for E. complanata	Foot inflation (S. striatinum and C. fluminea); foot protrusion (E. complanata)	Foot inflation (S. striatinum and C. fluminea); foot protrusion (E. complanata)	Foot inflation in S. striatinum (309.3 µg/L Flu; 3.1 mg/L Sert ), foot protrusion in E. complanata (318.3 µg/L Fluv)	3.1 mg/L FLU (S. striatinum and C. fluminea); 318.3 µg/L FLUV (C. fluminea); 3.2 mg/L FLUV(C. fluminea and E. complanata); 30.6, 306.2 µg/L SERT (S. striatinum); 277.4 µg/L, 2.8 mg/L VEN (S. striatinum).	Not determined	Not determined	Fisher’s exact test
The results were quite different for both assays (1 and 2 hours)	22	1	Fong, PP; Bury, TBS; Donovan, EE; Lambert, OJ; Palmucci, JR; Adamczak, SK	2017	Exposure to SSRI-type antidepressants increases righting time in the marine snail <i>Ilyanassa obsoleta</i>	row created by CADIMA	row created by CADIMA	Ilyanassa obsoleta	Gastropoda	Marine	From the wild (inner breakwater at Lewes, DE, USA ), and were used for the test after at least 1 week acclimation period. All tests were done within 5 weeks of snail collection.	fluoxetine, sertraline, paroxetine and venlafaxine	SSRI (fluoxetine, sertraline, paroxetine), SNRI (venlafaxine)	3.45, 34.5, 345 ug/L and 3.45 mg/L (FLU); 3.42, 34.2, 342 ug/L (SER); 3.75, 37.5, 375 ug/L (PAR); 3.13, 31.3 and 313 ug/L , 3.13mg/L (VEN).	Acute	1 - 2 hours	Static	20 (1 organism per vessel)	Righting time	increased righting time	delayed righting (FLU and SER)	34.5 ug/L (1 hour) and 3.45 ug/L (2 hours) for FLU; 34.2 342 ug/L (for 1 hour) and 34.2 ug/L (2 hours) for SER; 37.5 ug/L (1 hour) for PAR; 313 ug/L, 3.13 mg/L (1 hour), 31.3 ug/L (2 hour) for VEN	Not determined	Not determined	Fisher's exact test	The results were quite different for both assays (1 and 2 hours)
	23	1	Chabenat, A; Bellanger, C; Jozet-Alves, C; Knigge, T	2019	Hidden in the sand: Alteration of burying behaviour in shore crabs and cuttlefish by antidepressant exposure	row created by CADIMA	row created by CADIMA	Sepia officinalis	Cephalopoda	Marine	Eggs of wild cuttlefish were collected in the English Channel, and raise in the lab until hatching.	fluoxetine	SSRI	5 ng/L	semi static (juveniles)	30 days (post hatching) (4 data points, 30 mins each)	Daily (100%)	14 (1 per vessel)	Latency of the first sand-digging behaviour, Time spent to bury, Occurrence of sand-digging behaviour, Time spent immobile, Percentage of body buried, and Homochromy.	no effects		no effects	not determined	not determined	non-parametric permutation test
	36	1	Rafiq, A; Capolupo, M; Addesse, G; Valbonesi, P; Fabbri, E	2023	Antidepressants and their metabolites primarily affect lysosomal functions in the marine mussel, Mytilus galloprovincialis	row created by CADIMA	row created by CADIMA	Mytilus galloprovincialis	Bivalva	Marine	From an aquaculture farm (Cesenatico, Italy), and used after acclimation (5 days)	fluoxetine, norfluoxetine, sertraline, citalopram and venlafaxine, O-desmethylvenlafaxine	SSRI (fluoxetine, sertraline, citalopram, norfluoxetine), SNRI (venlafaxine, O-desmethylvenlafaxine )	0.5, 5, 10, 25, 50, 100, 250, and 500 ng/L	acute	2 days	Static	96 well plates	gamete fertilization, larval development, lysosome/cytosol ratio	reduced fertilization; larval development; lysosome/cytosol ratio (proliferation) : all ADDs	VEN and ODV on larval development	5-500 ng/L (SER), 100 -500 ng/L (FLU); 500 ng/L (CIT); 25-500 ng/L (ODV), and 5, 100, 250 and 500 ng/L (NFL). Then for larval development, 100, 200 and 500 ng/L (FLU); 10-500 ng/L (NFL), 25-500 ng/L (SER), and 25 ,100 and 500 ng/L (CIT)	Not determined	Not determined	Anova; Pearson’s correlation test
The global gene expression pattern in the sertraline-exposed group vs the control was not presented	37	1	Shi, W; Han, Y; Sun, SG; Tang, Y; Zhou, WS; Du, XY; Liu, GX	2020	Immunotoxicities of microplastics and sertraline, alone and in combination, to a bivalve species: size-dependent interaction and potential toxication mechanism	row created by CADIMA	row created by CADIMA	Tegillarca granosa	Bivalva	marine	From the wild (Yueqing Bay, China) in 2019, and acclimated for 14 days	sertraline	SSRI	100 ng/L	semi static	14 days	daily (100 %)	3 replicates (40 test organisms per tank)	Total hemocyte count (THC), Analysis of phagocytosis, hemocyte viability, plasma cortisol levels, ACh and GABA levels, and global gene expression.	Reduced THC, phagocytosis and viability. Increased cortisol, ACh and GABA levels.		100 ng/L	Not determined	Not determined	Anova	The global gene expression pattern in the sertraline-exposed group vs the control was not presented
fluoxetine levels in control > LLOQ	41	1	Bidel, F; Di Poi, C; Imarazene, B; Koueta, N; Budzinski, H; Van Delft, P; Bellanger, C; Jozet-Alves, C	2016	Pre-hatching fluoxetine-induced neurochemical, neurodevelopmental, and immunological changes in newly hatched cuttlefish	row created by CADIMA	row created by CADIMA	Sepia officinalis (eggs to post-hatching)	Cephalopoda	marine	eggs laid by wild-caught females from the English Channel were maintained in the lab, and exposed 2 weeks prior to hatching	fluoxetine	SSRI	0, 1 10 µg/L	semi-static	17 days (embryos to a few days post-hatching)	Daily (10L/70L tank); weekly (50L/70L tank)	No replicate (198 eggs per treatment)	Whole brain serotonin and dopamine levels; neurodevelopment, immunity, and camouflage	Increased turn over rate of dopamine (DOPAC/DA), Decreased cell proliferation in key brain structures for cognitive and visual processes. Decreased lysosomal enzymes (10 µg/L). No effect was reported for uniform/disruptive body pattern (the Authors think the effect observed upon transferring the organisms to the test chamber may have been due to handling). Monoamine levels were also not affected.		1 and 10 µg/L	Determined (60% more than nominal (1 ug/L), and 80% more than nominal (10 ug/L)). Control > LLOQ	Determined only in whole organism.	Non-parametric	fluoxetine levels in control > LLOQ
control contaminated at 0 hour (2ug/L)	54	1	Nentwig, G	2007	Effects of pharmaceuticals on aquatic invertebrates. Part II: The antidepressant drug fluoxetine	row created by CADIMA	row created by CADIMA	Potamopyrgus antipodarum (mud snail)	Gastropoda	freshwater	laboratory culture (described by Oetken et al. (2005))	fluoxetine	SSRI	0.64, 3.2, 16, 80, and 400 ug/L	semi-static	56 days (sexually mature adults)	48 hours (100%)	3 replicates (80 per replicate)	number of embryos; embryos without a shell	Reduced reproduction (and mortalities in the highest test conc.)		16, 80 and 400 ug/L (number of embryos); 3.2, 16, 80, and 400 ug/L (embryos without a shell).	Determined (and control contaminated at 0 hour (2ug/L))	Not determined	Anova; Weibull nonlinear regression model	control contaminated at 0 hour (2ug/L)
No apparent effects on V. piscinalis.	66	1	Gust, M; Buronfosse, T; Giamberini, L; Ramil, M; Mons, R; Garric, J	2009	Effects of fluoxetine on the reproduction of two prosobranch mollusks: <i>Potamopyrgus antipodarum</i> and <i>Valvata piscinalis</i>	row created by CADIMA	row created by CADIMA	Potamopyrgus antipodarum; Valvata piscinalis	Gastropoda	Freshwater	Lab cultures	Fluoxetine	SSRI	3.7, 11.1, 33.3 and 100 μg/L	Flow through	42 days	Flow through	6	Gonadal histology; embryo development; number of newborns	For P. antipodarum, reduction of cumulative number of neonates (100 ug/L); reduced thickness of gonadal tissues (100 ug/L); increased total number of embryos at 3.7 and 11.1 ug/L, reduced at 100 ug/L, and without effects at 33.3 ug/L		3.7, 11.1 and 100 ug/L	Determined ( 1, 4.2, 13 and 69 ug/L)	Not determined	Anova	No apparent effects on V. piscinalis.
	67	1	Péry, ARR; Gust, M; Vollat, B; Mons, R; Ramil, M; Fink, G; Ternes, T; Garric, J	2008	Fluoxetine effects assessment on the life cycle of aquatic invertebrates	row created by CADIMA	row created by CADIMA	Potamopyrgus antipodarum	Gastropoda	Freshwater	Lab culture	Fluoxetine	SSRI	3.7, 11, 33 and 100 μg/L	Flow through	42 days	Flow through	3 replicates (10 individuals per replicate)	Total number of newborn	Reduced number of newborns per adult	slight induction of reproduction at 3.7 and 11, and reduction at 33 ug/L	65 ug/L (measured at 100 ug/L nominal)	Determine (1, 4.2, 13 and 69 ug/L)	Not determined	Anova
The is no explicit statement of results of clearance rate : there is bias in not stating clearly whether or not the difference in any of the treatments compared to the control was statistically significant, while using significance only within the treatment groups.	78	1	Peters, JR; Granek, EF	2016	Long-term exposure to fluoxetine reduces growth and reproductive potential in the dominant rocky intertidal mussel, <i>Mytilus californianus</i>	row created by CADIMA	row created by CADIMA	Mytilus californianus	Bivalva	marine	From the wild ( Rockaway Beach, Oregon), and acclimated for one month before exposure	Fluoxetine	SSRI	0, 0.3, 3, 30, and 300 ng/L	semi-static	107 days	20 days (20% of sea water)	5 replicates (21 individuals per replicate)	algal clearance rates; gonadosomatic index (GSI)	Reduced GSI (0.3 -300 ng/L); mean clearance lower than the control		0.3 -300 ng/L (GSI)	Not determined	Not determined	Anova, Holm–Bonferroni Post hoc	The is no explicit statement of results of clearance rate : there is bias in not stating clearly whether or not the difference in any of the treatments compared to the control was statistically significant, while using significance only within the treatment groups.
	85	1	Franzellitti, S; Buratti, S; Du, B; Haddad, SP; Chambliss, CK; Brooks, BW; Fabbri, E	2015	A multibiomarker approach to explore interactive effects of propranolol and fluoxetine in marine mussels	row created by CADIMA	row created by CADIMA	Mytilus galloprovincialis	Bivalva	Marine	From the northwestern Adriatic Sea coast	Fluoxetine	SSRI	0.3 ng/L	semi-static	7 days	24 h	6 replicates (20 organisms per vessels)	lysosome/cytoplasm volume ratio	no effects	increased Lysosome/cytoplasm volume ratio	0.3 ng/L	Not determined	Not determined	Anova, Bonferroni 's test	Low test concentration without exposure validation
No discernable trend in parturition between treatment and control.	94	1	Hazelton, PD; Cope, WG; Mosher, S; Pandolfo, TJ; Belden, JB; Barnhart, MC; Bringolf, RB	2013	Fluoxetine alters adult freshwater mussel behavior and larval metamorphosis	row created by CADIMA	row created by CADIMA	Lampsilis fasciola	Bivalva	Freshwater	From the wild (Little Tennessee River, Macon and Swain Counties, NC), no explicit information on acclimation period	Fluoxetine	SSRI	0, 0.37, 29.3 μg/L (adults); 1 and 100 μg/L (glochidia).	semi-static; acute	28 days (adults); 24 hours (larvae)	Daily (>90%)	3 replicates (1 animal per test vessels) for adults; 4 replicates (12 per test vessels) for glochidia.	Foot protrusion, mantle lure display, glochidia parturition (adults); Metamorphosis success (24 hour)	Increased foot protrusion (29.3 μg/L); increased metamorphosis (1 and 100 μg/L); increased lure display (29.3 μg/L).		1, 100 and 29.3 μg/L	Determined (0.37 and 29.30 μg/L) only for adult exposure. The same stock was, however, used for the metamorphosis exposure.	Not determined	A mixed-model logistic regression	No discernable trend in parturition between treatment and control.
	103	1	Bringolf, RB; Heltsley, RM; Newton, TJ; Eads, CB; Fraley, SJ; Shea, D; Cope, WG	2010	ENVIRONMENTAL OCCURRENCE AND REPRODUCTIVE EFFECTS OF THE PHARMACEUTICAL FLUOXETINE IN NATIVE FRESHWATER MUSSELS	row created by CADIMA	row created by CADIMA	Elliptio complanata; Lampsilis fasciola (female); Lampsilis cardium (female)	Bivalva	Freshwater	From the wild: E. complanata (Eno River and Little Creek, NC, USA); L. cardium (Upper Mississippi River, USA); L. fasciola (Little Tennessee River, NC, USA). Organisms were acclimated for at least 24 hours before exposure.	Fluoxetine	SSRI	0, 0.3, 3.0, 30, 300, or 3000 µg/L	semi-static	96 hours	daily (% renewal data not clear)	6 replicates (1 per vessel) for L. cardium and L. fasciola; 3-6 replicates (1 per test vessel) for E. complanata.	release of glochidia and mantle flap display (L. cardium and L. fasciola); release of glochidia and spermatozeugmata (E. complanata)	release of spermatozeugmata at 300 µg/L and nonviable larvae at 300 and 3000 µg/L (E. complanata); lure display (300 µg/L) and release of glochidia at 300 and 3000 µg/L (L. cardium and L. fasciola).		300 and 3000 µg/L	Determined (data not clearly reported)	Not determined	analysis of variance	Release of viable glochidia was NOT affected in E. complanata. Non-viable glochidia was significantly higher with conc. of fluoxetine as with serotonin.
	107	1	Luna, TO; Plautz, SC; Salice, CJ	2013	EFFECTS OF 17α-ETHYNYLESTRADIOL, FLUOXETINE, AND THE MIXTURE ON LIFE HISTORY TRAITS AND POPULATION GROWTH RATES IN A FRESHWATER GASTROPOD	row created by CADIMA	row created by CADIMA	Physa pomilia (egg masses, < 24 hours)	Gastropoda	Freshwater	From the wild (an isolated, semi-permanent, freshwater pond located in Abernathy, Texas, USA in 2011). Acclimated for several months to establish a laboratory culture (parental stock) for egg masses	Fluoxetine	SSRI	0.01, 1, and 100 μg/L	semi-static	14 weeks	twice a week (no explicit data on % renewal)	8 replicates (2-3 egg masses per test vessel); 8 replicates (4 adult snails per test vessel).	Egg masses per snail per reproductive day; eggs per snail per reproductive day; F1 generation hatching success	Reduced total EGGS per snail (100 μg/L)	Reduced total EGG MASSES per snail (100 μg/L)	100 μg/L	Not determined	Not determined	Anova	Hatching success was evaluated at the end of the adult exposure by allowing the eggs develop in the exposure media.
	163	1	Franzellitti, S; Fabbri, E	2013	Cyclic-AMP Mediated Regulation of <i>ABCB</i> mRNA Expression in Mussel Haemocytes	row created by CADIMA	row created by CADIMA	Mytilus galloprovincialis	Bivalva	Marine	From a Government certified mussel farm (Cooperativa Copr.al.mo, Cesenatico, Italy), and acclimated for 3 days.	Fluoxetine	SSRI	0.3 ng/L	semi-static	7 days	Daily (no explicit data on %renewal)	5 replicates (6 individuals per test vessel)	cAMP levels and PKA activities; ABCB mRNA expression level; hemocyte serotonin levels	Decreased cAMP, PKA and ABCB mRNA levels; increased hemocyte serotonin levels		0.3 ng/L	Not determined	Not determined	Anova
	219	1	Fong, P.P.; Bury, T.B.; Dworkin-Brodsky, A.D.; Jasion, C.M.; Kell, R.C.	2015	The antidepressants venlafaxine ("Effexor") and fluoxetine ("Prozac") produce different effects on locomotion in two species of marine snail, the oyster drill (Urosalpinx cinerea) and the starsnail (Lithopoma americanum)	row created by CADIMA	row created by CADIMA	Lithopoma americanum; Urosalpinx cinerea	Gastropoda	Marine	From the wild: U. cinerea (San Francisco Bay); L. americanum (Key West, Florida), and were acclimated for 15 - 20 min.	Fluoxetine; venlafaxine	SSRI (fluoxetine); SNRI (venlafaxine)	FLU: 3.45, 34.5, 345 µg/L, and 3.45 mg/L; VEN: 3.13, 13.3, 157, 133 µg/L, and 3.13 mg/L	Acute	4 hours	Static	12 replicates ( 1 individual per test vessel)	crawling speed; time to reach air-water interface.	FLU: decreased crawling speed in U. cinerea (3.45 mg/L) and L. americanum (345 ug/L), increased time to reach air-water interface in U cinerea (3.45 mg/L), and L. americanum (345 µg/L and 3.45 mg/L). VEN: increase crawling speed in U. cinerea ( 31.3, 313 µg/L and 3.13 mg/L) and L. americanum (157, 313 µg/L and 3.13 mg/L); decreased time to reach air-water interface in U. cinerea (3.13 mg/L). % of…	time to reach air-water interface in L. americanum and U. cinerea	31.3, 157, 313 and 345 µg/L; 3.13 and 3.45 mg/L	Not determined	Not determined	two way anova
Only 66.7% of snails in the control group survived. Additionally, the moving of each snail between the culture chamber and the test chamber (20 minutes) with each trial, with just 2 minutes acclimation period coupled with the covering of the test chamber with a clear plastic wrap, may introduce additional stress with potential to impact locomotion.	247	1	Henry, J.; Brand, J.A.; Bai, Y.; Martin, J.M.; Wong, B.B.M.; Wlodkowic, D.	2022	Multi-generational impacts of exposure to antidepressant fluoxetine on behaviour, reproduction, and morphology of freshwater snail Physa acuta	row created by CADIMA	row created by CADIMA	Physa acuta	Gastropoda	Freshwater	Mesocosm populations, established at Monash University, Melbourne, Australia. No explicit data on nature of mesocosm and acclimation period	Fluoxetine	SSRI	32.7 ng/L	semi-static	3 years	twice a week (no data on % renewal)	4 replicates (≥ 12 individuals per test vessel)	Locomotion (total distance moved), number of egg masses, embryos and embryos/egg masses	Reduced number of egg masses;	embryos and embryos/ egg masses	32.7 ng/L	Determined 32.7 (plus or minus 2.3) ng/L (mean value over the curse of the study	Not determined	Generalized linear mixed-effects models	Only 66.7% of snails in the control group survived. Additionally, the moving of each snail between the culture chamber and the test chamber (20 minutes) with each trial, with just 2 minutes acclimation period coupled with the covering of the test chamber with a clear plastic wrap, may introduce additional stress with potential to impact locomotion.
	250	1	Cortez, F.S.; Souza, L.D.S.; Guimarães, L.L.; Pusceddu, F.H.; Maranho, L.A.; Fontes, M.K.; Moreno, B.B.; Nobre, C.R.; Abessa, D.M.D.S.; Cesar, A.; Pereira, C.D.S.	2019	Marine contamination and cytogenotoxic effects of fluoxetine in the tropical brown mussel Perna perna	row created by CADIMA	row created by CADIMA	Perna perna	Bivalva	Marine	Acquired from a farm (Caraguatatuba, SP, Brazil), and acclimated for 7 days	Fluoxetine	SSRI	0, 3, 30 300 ng/L	semi-static	96 hours (T0, T48 and T96)	48 hours (100%)	3 replicates (7 per treatment)	Cholinesterase activity; Hemocytes lysosomal membrane stability (LMS)	Reduced cholinesterase activities at 3 and 30 ng/L (48 hours), and at 30 and 300 ng/L hours (48 and 96 hours). Reduced LMS ( 3- 300 ng/L)		3, 30, 300 ng/L	Determined (2.9, 29.9, and 304.5 ng/L)	Not determined	Anova; t-test
No negative solvent control. Methanol was used as vehicle solvent (0.01‰)	271	1	Ramirez, G.; Gomez, E.; Dumas, T.; Rosain, D.; Mathieu, O.; Fenet, H.; Courant, F.	2022	Early Biological Modulations Resulting from 1-Week Venlafaxine Exposure of Marine Mussels Mytilus galloprovincialis Determined by a Metabolomic Approach	row created by CADIMA	row created by CADIMA	Mytilus galloprovincialis	Bivalva	Marine	From a Mediterranean lagoon mussel farm (Bouzigues, France), and were acclimated for 7 days.	Venlafaxine	SNRI	10 µg/L	semi-static	7 days	Daily (100 %)	15 replicates ( 5 per test vessel)	Serotonin and epinephrine levels	Increased level of serotonin (males, day 7), decreased level of serotonin (females, day 1), increased levels of epinephrine (males, day 1)		10 µg/L	Determined	Not determined (tissue burden analyzed)	Mann–Whitney test	No negative solvent control, Methanol was used as vehicle solvent (0.01‰)
Sole detachment was not reported for citalopram	285	1	Ziegler, M.; Eckstein, H.; Köhler, H.R.; Tisler, S.; Zwiener, C.; Triebskorn, R.	2021	Effects of the antidepressants citalopram and venlafaxine on the big ramshorn snail (Planorbarius corneus)	row created by CADIMA	row created by CADIMA	Planorbarius corneus	Gastropoda	Freshwater	Laboratory-bred offspring of individuals obtained from Foerdefisch (Handewitt, Germany); no further description of the source of collection. Organisms were acclimated for one day before exposure.	Venlafaxine and citalopram	SNRI (venlafaxine); SSRI (citalopram)	0, 1, 10, 100 and 1000 µg/L	semi-static	29 days	Once a week ( 50%)	3 replicates ( 7 snails per test vessels, for VEN; 5 snails per test vessel, for CIT)	Behaviour (sole detachment); acetylcholinesterase activity	Increased sole detachment ( 100 and 1000 µg/L),		100 and 1000 µg/L	Determined (average per pooled samples per test concentration)	Not determined	Anova	Sole detachment was not reported for citalopram
	292	1	Estévez-Calvar, N.; Canesi, L.; Montagna, M.; Faimali, M.; Piazza, V.; Garaventa, F.	2017	Adverse effects of the SSRI antidepressant sertraline on early life stages of marine invertebrates	row created by CADIMA	row created by CADIMA	Mytilus galloprovincialis	Bivalva	Marine	Adult mussels were purchased from an aquaculture farm in the Ligurian Sea (La Spezia, Italy), in November 2013 and March 2014, and used within two days for gamete collection.	Sertraline	SSRI	0.01, 0.1, 1,10, 100 and 1000 µg/L	Acute	24-48 hours (embryos)	Static	6 replicates (96 well, minimum of 40 embryos per well)	Larval development	Arrested development (most embryos remaining at the trochophora stage)		0.1 - 1000 µg/L (development completely arrested from 300 - 1000 µg/L).	Not determined	Not determined in embryo mass	Anova
Baseline levels for all endpoints were evaluated before exposure (and this was fine for PGP); observed effects appear to be transient; and no explicit information on vehicle solvent control.	294	1	Magni, S.; Parolini, M.; Della Torre, C.; de Oliveira, L.F.; Catani, M.; Guzzinati, R.; Cavazzini, A.; Binelli, A.	2017	Multi-biomarker investigation to assess toxicity induced by two antidepressants on Dreissena polymorpha	row created by CADIMA	row created by CADIMA	Dreissena polymorpha	Bivalva	Freshwater	From the wild (Lake Lugano, North Italy) considered a reference site, and acclimated for two weeks before exposure	Fluoxetine, citalopram	SSRI	500 ng/L	semi-static	14 days	Daily (no explicit data on %renewal)	3 replicates (70 individuals per test vessel)	ABCB transporter P-glycoprotein (PGP, gills)	Reduced PGP activities on day 4 (CIT) and day 11 (FLU)	PGP levels generally low with treatment	500 ng/L	Determined	Not determined	Two way Anova	Baseline levels for all endpoints were evaluated before exposure (and this was fine for PGP); observed effects appear to be transient; and no explicit information on vehicle solvent control.
PLASTIC test vessels	337	1	Franzellitti, S.; Buratti, S.; Capolupo, M.; Du, B.; Haddad, S.P.; Chambliss, C.K.; Brooks, B.W.; Fabbri, E.	2014	An exploratory investigation of various modes of action and potential adverse outcomes of fluoxetine in marine mussels	row created by CADIMA	row created by CADIMA	Mytilus galloprovincialis	Bivalva	Marine	Adult specimens were obtained from the wild (northwestern Adriatic Sea coast by fisherman), and acclimated for 3 days.	Fluoxetine	SSRI	0.03, 0.3, 3, 30, and 300 ng/L	semi-static	7 days	Daily (no explicit data on %renewal)	6 replicates ( 20 individuals per test vessel)	Cyclic AMP (cAMP), PKA and ACHE levels; ABCB gene encoding P-glycoprotein and 5-HT1 gene expressions; and Lysosomal membrane stability (LST)	Reduced levels of cAMP, PKA, ACHE, ABCB and LST; Induction of 5-HT1 gene expression		0.03-30 ng/L (cAMP, digestive glands), 0.3 and 300 ng/L (cAMP, mantle/gonads); 0.03-300 ng/L (PKA, digestive glands), 0.03 and 0.3 ng/L (PKA, mantle/gonads); 0.03, 0.3, 30, 300ng/L (ACHE, gills), 0.3-300 ng/L (ABCB, digestive glands), 0.3 -30 ng/L (ABCB, mantle/gonads); 0.03, 0.3, 3 ng/L (5-HT1, digestive glands/mantle/gonads); 0.03 -300 ng/L (LST, hemocytes)	Not determined	tissue level determined	Anova	PLASTIC test vessels
	340	1	Sánchez-Argüello, P.; Aparicio, N.; Fernández, C.	2012	Linking embryo toxicity with genotoxic responses in the freshwater snail Physa acuta: Single exposure to benzo(a)pyrene, fluoxetine, bisphenol A, vinclozolin and exposure to binary mixtures with benzo(a)pyrene	row created by CADIMA	row created by CADIMA	Physa acuta	Gastropoda	Freshwater	Laboratory culture	Fluoxetine	SSRI	0.25 and 0.5 mg/L	semi-static	21 days (embryos)	twice a week (no explicit data on %renewal)	3 replicate (30 eggs/well)	embryonic development	embryonic development disruption		0.25 (24 hours old eggs) and 0.5 (96 hours old eggs) mg/L	Determined	Not determined	t-test / Mann–Whitney test
Only positive control data were extracted as treatment included other chemicals	356	1	Fong, P.P.; Philbert, C.M.; Roberts, B.J.	2003	Putative Serotonin Reuptake Inhibitor-Induced Spawning and Parturition in Freshwater Bivalves Is Inhibited by Mammalian 5-HT2 Receptor Antagonists	row created by CADIMA	row created by CADIMA	Dreissena polymorpha, Sphaerium striatinum, Sphaerium transversum	Bivalva	Freshwater	From the wild: Lake Erie, Pennsylvania (D. polymorpha); Marsh Creek, Pennsylvania (S. striatinum); Conewago Creek, Pennsylvania (S. transversum). All fingernail clams were exposed within 48 hours of collection; no information on acclimation/exposure of D. polymorpha	fluoxetine, fluvoxamine, zimelidine	SSRI	1.55, 3.10 mg/L (Fluo); 0.32, 3.20 mg/L (Fluv); 1.59, 3.17 mg/L (Zime)	acute	4 hours	static	no explicit data on replicate (1 individual per test vessel)	Spawning; parturition FLU (Dreissena polymorpha); FLUV(Dreissena polymorpha, Sphaerium striatinum, Sphaerium transversum); ZIM (Dreissena polymorpha)	Induced spawning (D. polymorpha), Induced parturition (S. striatinum), Induced parturition (S. transversum)		1.55, 3.10 mg/L (Fluo); 0.32, 3.20 mg/L (Fluv); 1.59, 3.17 mg/L (Zime)	Not determined	Not determined	Fisher’s Exact Test	Only positive control data were extracted as treatment included other chemicals
arturition was expressed as relative percentage, without the application of statistical analysis. The data was, however, included in this study as negative control had 0% parturition. Furthermore, 0.3, 3.1 g/L FLU resulted in 100% mortality. Note: 10% parturition was not used in our study as this is low and would have been found in some of the control groups if the control was replicated.	358	1	Cunha, E.M.; Machado, J.	2001	Parturition in anodonta cygnea induced by selective serotonin reuptake inhibitors (SSRIs)	row created by CADIMA	row created by CADIMA	Anodonta cygnea	Bivalva	Freshwater	From the wild (Mira lagoon in Aveiro, Portugal.), and were acclimated for 5 days.	Fluoxetine, fluvoxamine, trazodone, mianserin	SSRI (Flu, Fluv), atypical (traz, mian)	309.3 ng/L, 3.1, 30.9, 309.3 µg/L, 3.1, 30.9 mg/L, 0.3, 3.1 g/L (Flu); 371.9 µg/L (Traz); 318.3 µg/L (Fluv); 264.4 µg/L (mian);	Acute	≤ 24 hours	Static	No replicate; Flu and Fluv (12 organisms per treatment), traz and mian (4 organisms per treatment)	Parturition	Induced parturition		FLU: '309.3 ng/L', 3.1, 30.9 µg/L (10% parturition), 309.3 µg/L (100%), 3.1 mg/L (60%), 30.9 mg/L (20%), 0.3, 3.1 g/L (0%). TRAZ: 371.9 µg/L (80%). FLUV: 318.3 µg/L (20%). MIAN: 264.4 µg/L (0%)	Not determined	Not determined	None (relative percentage)	Parturition was expressed as relative percentage, without the application of statistical analysis. The data was, however, included in this study as negative control had 0% parturition. Furthermore, 0.3, 3.1 g/L FLU resulted in 100% mortality. Note: 10% parturition was not used in our study as this is low and could have been found in some of the control groups if the control was replicated.
1. The experiment had 3 exposure assays without replicates. ONLY the first assay was repeated 3 times (these were not replicates as they were not run concurrently). 2. No detachment in EXP2.	463	1	Ford, Alex T.; Hyett, Bernice; Cassidy, Daniel; Malyon, Graham	2018	The effects of fluoxetine on attachment and righting behaviours in marine (Gibbula unbilicalis) and freshwater (Lymnea stagnalis) gastropods.	row created by CADIMA	row created by CADIMA	Gibbula unbilicalis; Lymnea stagnalis	Gastropoda	Marine (G. unbilicalis); Freshwater (L. stagnalis)	G. unbilicalis: from the wild (Langstone Harbour, Portsmouth, UK); L. stagnalis: from a commercial supplier. Both species were maintained in the laboratory for at least 7 days before exposure.	Fluoxetine	SSRI	EXP1: 1 ng/L, 1 µg/L, 1 mg/L (G. unbilicalis); EXP2: 1, 10, 100 ng/L, 1, 10 µg/L; EXP3: 0.01mg/L and 1mg/L	acute	1.5 (EXP1) - 4 hours (EXP2-3)	Static	EXP1: no (10 per test vessel) for G. unbilicalis; EXP2: no replicate (10 per test vessel); EXP3: no replicate (10 per test vessel).	Foot detachment: Exp 1(G. unbilicalis), Exp 2 (G. unbilicalis; L. stagnalis). Righting time and foot detachment Exp3, (G. unbilicalis; L. stagnalis)	Foot detachment (EXP1, just 1/30 snails); foot detachment (EXP3); Righting time ( EXP3, only G. unbilicalis). FLU at 1 mg/L caused sole detachment in Gibbula unbilicalis and Lymnea stagnalis; righting time was only increased in G. unbilicalis.	Righting time in L. stagnalis (1 mg/L though)	1 mg/L (EXP1 and 3) for foot detachment; 1 mg/L (1 mg/L, only G. unbilicalis)	Not determined	Not determined	Kruskal–Wallis test, Mann–Whitney test, and Pearson’s correlation.	1. The experiment had 3 exposure assays without replicates. 2.ONLY the first assay was repeated 3 times (these were not replicates as they were not run concurrently). 2. No detachment in EXP2.
Different test concentrations for the same test chemicals in different organisms	478	1	Fong, Peter P.; DiPenta, Kelsey E.; Jonik, Sarahrose M.; Ward, Courtney D.	2019	Short-term exposure to tricyclic antidepressants delays righting time in marine and freshwater snails with evidence for low-dose stimulation of righting speed by imipramine.	row created by CADIMA	row created by CADIMA	Ilyanassa obsoleta; Leptoxis carinata	Gastropoda	Marine (I. obsoleta); freshwater (L. carinata)	From the wild: I. obsoleta (inner breakwater at Lewes, DE, USA ); L. carinata (Marsh Creek, Adams County, PA, USA). I. obsoleta was tested within 1 month of collection, while L. carinata was tested within 3 days of collection.	Amitriptyline, clomipramine, and imipramine	TCA	31.3, 156, 313, 234, 1560, 3130 µg/L (AMI); 35.1, 175, 263.2, 351, 1750, 3510 µg/L (CLO); 3.16, 7.9, 15.8, 31.6, 158, 316, 1580, 2370, 3160 µg/L (IMI)	Acute	1 hour	Static	No replicate (18-36 per treatment, L. carinata), No replicate (14 -18 per treatment, I. obsoleta)	Righting time	Increased righting time		I. obsoleta: 56, 313, 1560, 3130 µg/L (AMI); 351, 1750, 3510 µg/L (CLO); 2370, 3160 µg/L (IMI). L. carinata: 313, 234, 1560, 3130 (AMI); 1759, 3510 µg/L (CLO); 15.8 - 3160 µg/L (IMI).	Not determined	Not determined	paired t test; Wilcoxon Signed Rank test.	Different test concentrations for the same test chemicals in different organisms
Only sub-samples of exposed organisms were evaluated	484	1	Fong, P. P.; Molnar, N.	2008	Norfluoxetine induces spawning and parturition in estuarine and freshwater bivalves.	row created by CADIMA	row created by CADIMA	Dreissena polymorpha; Sphaerium striatinum; Mytilopsis leucophaeata	Bivalva	Freshwater (D. polymorpha); Freshwater (S. striatinum); Brackish water (M. leucophaeata)	From the wild: D. polymorpha (shallow water in Lake Erie, Pennsylvania, USA); S. striatinum (Marsh Creek, Adams County, PA, USA); M. leucophaeata (pilings in the Magothy River, MD, USA ). D. polymorpha was exposed on the day of collection (field laboratory), S. striatinum, within 2 hours of collection, while M. leucophaeata was exposed within 10 days of collection.	Fluoxetine; norfluoxetine;	SSRI	3.09,15.47, 30.93, 54.67 µg/L, 0.31, 1.55, 3.10,15.47 mg/L (Fluo); 29.53, 147.65 µg/L, 0.29, 1.48, 2.95, 14.77 mg/L (Norf)	Acute	4 hours	Static	≥ 12 replicates (1 per test vessel)	Spawning (mussels); parturition (clam)	Induction of spawning and parturition	Induction of spawning in female M. leucophaeata. The number of test organism was, however, less than that of the control.	1.48, 2.95,14.77 mg/L (Norf: males D. polymorpha, and M. leucophaeata ); 2.95,14.77 mg/L (Norf: female D. polymorpha); 2.95 mg/L (Norf: S. striatinum). 0.031 -15.45 mg/L (Fluo: male, M. leucophaeata); 0.31-15.45 mg/L (Fluo: female M. leucophaeata).	Not determined	Not determined	Fisher’s Exact Test
Control (water and test organisms) had fluoxetine contamination.	488	1	Hazelton, Peter D.; Du, Bowen; Haddad, Samuel P.; Fritts, Andrea K.; Chambliss, C. Kevin; Brooks, Bryan W.; Bringolf, Robert B.	2014	Chronic fluoxetine exposure alters movement and burrowing in adult freshwater mussels.	row created by CADIMA	row created by CADIMA	Lampsilis fasciola	Bivalva	Freshwater	One year-old female L. fasciola were cultured from wild brood stock at the Alabama Aquatic Biodiversity Center in natural pond water.	Fluoxetine	SSRI	0, 0.5, 5 and 50 μg/L	Semi-static	67 days (observation of endpoints were made at different time points during exposure)	3 days (100 % renewal)	No clear data on exposure replicates (only on sub-samples analyzed)	Movement, burrowing, lure display alga clearance and respiration	Increased total movement; % burrowing (from 1-12 hours of exposure, but not 48-72 hours); lure margins; full lure display	Total distance covered, dose-dependent-decreased in siphoning; lure display	22.3 gμ/L (total movement, % burrowing from 1-12 hours); 2.5 -22.3 μg/L (lure display).	Determined ( 0.209 (control), 0.5, 2.5, and 22.3 μg/L respectively)	Not determined (hemolymph collected though)	General linear mixed models; marginal Cox proportional hazard model; Kaplan–Meier survival curve; MANOVA with a Wilks-test statistic	Control (water and test organisms) had fluoxetine contamination.
Remarks like latency to action initiation could not be understood in terms of time difference. Also note that the % of body buried increased with age for all groups.	495	1	Di Poi, Carole; Bidel, Flavie; Dickel, Ludovic; Bellanger, Cécile	2014	Cryptic and biochemical responses of young cuttlefish Sepia officinalis exposed to environmentally relevant concentrations of fluoxetine.	row created by CADIMA	row created by CADIMA	Sepia officinalis	Cephalopoda	Marine	Eggs were collected from the wild (Manche sea), and raised at the Centre de Recherches en Environnement Côtier (Luc-sur-Mer, France), and were exposed 15 days before hatching.	Fluoxetine	SSRI	1 and 100 ng/L	Semi-static	45 days (15 days before hatching and 32 dph)	3.5 days (50% renewal)	No replicate (20 - 23 animals per treatment)	Cryptic behaviour (uniform and disrupted backgrounds); locomotor activity (swimming speed); Whole brain monoamine levels (Dopamine, serotonin, norepinephrine and their metabolites); Digging behaviour (number buried and the % of body covered), frequency and latency to action.	Increased camouflage on uniform background; reduced digging behaviour after two weeks: (latency of initial digging was higher in 1 and 100 ng/L, and % of body buried was reduced in 100 ng/L); increased DOPAC levels;		1 and 100 ng/L (increased latency to digging); 100 ng/L (% reduced body surface buried); 1 ng/L (reduced frequency of digging at hatching); 100 ng/L (DOPAC).	Not determined	Not determined	Exact permutation tests; Fisher’s exact probability tests; t-test	Remarks like latency to action initiation could not be understood in terms of time difference. Also note that the % of body buried increased with age for all groups.
Variable concentrations of the same ADDs for different snails.	500	1	Fong, Peter P.; Molnar, Nikolett	2013	Antidepressants cause foot detachment from substrate in five species of marine snail.	row created by CADIMA	row created by CADIMA	Chlorostoma funebralis; Nucella ostrina; Urosalpinx cinerea; Tegula fasciatus; Lithopoma americanum.	Gastropoda	Marine	From the wild: L. funebralis and N. ostrina (rocky intertidal at Princeton, California, USA); U. cinerea (Alameda shoreline of San Francisco Bay); T. fasciatus and L. americanum (intertidal zones in Key West, Florida). All snails were immediately shipped to the laboratory, and exposed within 24 -72 hours of arrival.	Fluoxetine, fluvoxamine, venlafaxine, citalopram	SSRI (Fluo, Fluv, Cit); SNRI (Ven)	3.45, 34.5, 345 µg and 3.45 mg/L (Fluo); 4.34 ng/L, 21.7, 43.4, 434, 868 µg/L, 2.17 and 4.34 mg/L (Fluv); 4.05, 40.5, 405 µg/L, 2.03 and 4.05 mg/L (Cit); 3.13, 31.3 and 313 µg/L and 3.13 mg/L (Ven);	Acute	4 hours	Static	no replicate (12 snails per treatment)	Foot detachment	Foot detachment	some % foot detachment although also with high exposure concentration.	L. americanum: 3.45 mg/L (Fluo); 43.4, 434 µg/L and 4.34 mg/L (Fluv); 405 µg/L (Cit), 313 µg/L(Ven). C. funebralis: 345 µg/L and 3.45mg/L (Fluo); 217, 434 µg/L and 4.34 mg/L (Fluv); 2.05 and 4.05 mg/L (Cit); 157, 313 µg/L and 3.13 mg/L (Ven). T. fasciatus: 345 µg/L and 3.45 mg/L (Fluo); 434 µg/L and 4.34 mg/L (Fluv); 405 µg/L (Cit); 313 µg/L (Ven). U. cinerea: 3.45 mg/L (Fluo); 868 µg/L, 2.17 and…	Not determined	Not determined	Fisher’s Exact Test	Variable concentrations of the same ADDs for different snails.
	508	1	Bidel, Flavie; Di Poi, Carole; Budzinski, Hélène; Pardon, Patrick; Callewaert, William; Arini, Adeline; Basu, Niladri; Dickel, Ludovic; Bellanger, Cécile; Jozet-Alves, Christelle	2016	The antidepressant venlafaxine may act as a neurodevelopmental toxicant in cuttlefish (Sepia officinalis).	row created by CADIMA	row created by CADIMA	Sepia officinalis	Cephalopoda	Marine	From the wild (eggs laid by wild-caught females were obtained off the French coast of the English Channel)	Venlafaxine	SNRI	5 and 100 ng/L	semi-static	20 days (hatching to 20 dph)	2 days (60% renewal)	No replicate (5-15 individuals per treatment)	Whole brain: Monoamine (serotonin, dopamine and norepinephrine) and their metabolites; glutamate NMDA-like receptor binding; brain morphometry; brain cell proliferation; camouflage behaviour.	reduced NE levels at day 20 (5 and 100 ng/L); increased relative binding sites of NMDA-like receptor at day 10 (100 ng/L), and decreased at day 20 (5 ng/L); decreased VL neuropil at day 20(5 and 100 ng/L); decrease VL cortex at day 10 ( 5 ng/L), and increased LOL retina at day 10 (5 ng/L). Increased HI at days 9-19 (100 ng/L).	NE levels at day 10	5 and 100 ng/L	Determined	Not determined	Kruskal–Wallis, exact permutation tests
Furthermore, effects were reported as ECs 50/20/10, were ECs 20/10 are considered to be equivalent to no effect (NOEC), and no control data. Epinephrine was added to the metamorphosis bioassay, as a result, it was not included in this study.	513	1	Minguez, Laetitia; Di Poi, Carole; Farcy, Emilie; Ballandonne, Céline; Benchouala, Amira; Bojic, Clément; Cossu-Leguille, Carole; Costil, Katherine; Serpentini, Antoine; Lebel, Jean-Marc; Halm-Lemeille, Marie-Pierre	2014	Comparison of the sensitivity of seven marine and freshwater bioassays as regards antidepressant toxicity assessment.	row created by CADIMA	row created by CADIMA	Crassostrea gigas	Bivalva	Marine	Oyster genitors were provided by a commercial hatchery (Guernsey Sea Farm Ltd., Guernsey, UK); no information on time/duration of acclimation.	Fluoxetine, sertraline, clomipramine	SSRI (Fluoxetine, sertraline); TCA (clomipramine)	EC 50, 20 and 10 (µg/L); no control data	acute (embryos)	36 hours	static	No explicit replicate data	Embryonic development	abnormal larvae (ECs)		ECs (µg/L): 192 (± 41), 161, 146 (fluoxetine); 67 (± 66), 50, 44 (sertraline); 157 (± 41), 131, 119 (Clomipramine)	Not determined	Not determined	non-linear regressions	Furthermore, effects were reported as ECs 50/20/10, where ECs 20/10 were considered to be equivalent to no effect (NOEC). Epinephrine was added to the metamorphosis bioassay, as a result, it was not included in this study No explicit control data was reported
Water analysis results for control were not reported, whereas it was reported for the treatment groups.	517	1	Di Poi, Carole; Evariste, Lauris; Séguin, Alexis; Mottier, Antoine; Pedelucq, Julie; Lebel, Jean-Marc; Serpentini, Antoine; Budzinski, Hélène; Costil, Katherine	2016	Sub-chronic exposure to fluoxetine in juvenile oysters (Crassostrea gigas): uptake and biological effects.	row created by CADIMA	row created by CADIMA	Crassostrea gigas	Bivalva	Marine	Eight-month-old juveniles produced by wild origin spawners were obtained from a hatchery (SATMAR®; Barfleur, France), and were exposed after 1 week of acclimation.	Fluoxetine	SSRI	1, 100 ng/L and 10 µg/L	semi-static	28 days	Daily (10% renewal); twice weekly (100 % renewal)	2 replicates (74 individuals per treatment)	Gonadal histology	No difference		None	Determined (2.78, 101 ng/L and 8.7 µg/L)	Not determined (only tissue burden)	Anova	Water analysis results for control were not reported, whereas it was reported for the treatment groups.
	526	1	Gilroy, Ève A. M.; Gillis, Patricia L.; King, Laura E.; Bendo, Nicholas A.; Salerno, Joseph; Giacomin, Marina; de Solla, Shane R.	2017	The effects of pharmaceuticals on a unionid mussel (Lampsilis siliquoidea): An examination of acute and chronic endpoints of toxicity across life stages.	row created by CADIMA	row created by CADIMA	Lampsilis siliquoidea	Bivalva	Freshwater	From laboratory cultures (Juveniles); adult mussels were raised in both laboratory culture (first 6 months) and natural pond water (18 months) before used in the bioassay.	Amitriptyline; sertraline	TCA (amitriptyline); SSRI (sertraline)	0.0004, 0.002, 0.03, and 1 mg/L (AMI); 0.02, 0.003, 0.02, and 0.3 mg/L (SERT.)	semi-static	7/21days (adults); 14/28 days (juveniles)	2- 3 days (100 % renewal) for juveniles; 80% renewal (no explicit data on frequency) for adults	3-4 replicates (adult: 2 per replicate; juvenile: 10 per replicate)	Algae clearance rate; filtrating (opened siphons) frequency	Reduced clearance (day 6) and filtrating frequency (days 1-12) in juveniles (SERT. 0.3mg/L)	Reduced clearance rate at 0.002, 0.3 and 1 mg/L AMI (adults), and 0.0004 -0.3 mg/L AMI (juveniles).	0.3 mg/L (SERT)	Determined (water and biota control samples contaminated with ADDs)	Not determined (tissue burden measured)	Log logistic, logistic, exponential, or Weibull model	There was significant mortality across different test groups and times for both ADDs. Chronic toxicities may have played a major role in the observed effects. ALL juveniles exposed to 1mg/L AMI died. Some contamination was reported for control samples.
Effects were mostly compared within and between both ADDs (without the control), and in the presence of fish kairomone. Furthermore, cumulative duration of movement and mean velocity effects were not included as these were DIRECTLY expressed as effect size ratio (log response ratio), and were reported with 'the language of evidence' (e.g. no/little/weak/ moderate/ strong evidence).	528	1	Raman, Nandini Vasantha; Dubey, Asmita; van Donk, Ellen; von Elert, Eric; Lürling, Miquel; Fernandes, Tânia V.; de Senerpont Domis, Lisette N.	2024	Understanding the differential impacts of two antidepressants on locomotion of freshwater snails (Lymnaea stagnalis).	row created by CADIMA	row created by CADIMA	Lymnaea stagnalis	Gastropoda	Freshwater	Laboratory cultured juveniles (F1) from parents collected from ponds (Netherlands Institute of Ecology, Wageningen, The Netherlands), and maintained in the laboratory until oviposition.	Fluoxetine; venlafaxine	SSRI (FLU); SNRI (VEN)	0.01, 0.05, 0.1, 0.5, 1, 10, 50 µg/L	Acute (juveniles, 2-7 days old)	60 min	Static	6 replicates (1 animal per well; 6 well plate)	crawl out response	Relative to control, no effects		None	Determined	Not determined	linear mixed effects models; effect size ratio (log response ratio); Logistic regression (crawl out frequency).	Effects were mostly compared within and between both ADDs (without the control), and in the presence of fish kairomone. Furthermore, cumulative duration of movement and mean velocity effects were not included as these were DIRECTLY expressed as effect size ratio (log response ratio), and were reported with 'the language of evidence' (e.g. no/little/weak/ moderate/ strong evidence).
Fluoxetine data was REMOVED as it represents two separate experiments pooled together as one.	532	1	Fong, P. P.	1998	Zebra Mussel Spawning Is Induced in Low Concentrations of Putative Serotonin Reuptake Inhibitors.	row created by CADIMA	row created by CADIMA	Dreissena polymorpha	Bivalva	Freshwater	From the wild (Conesus Lake, Livingston County, New York) in 1997, and were maintained without added food and used within 3 days of collection (fluvoxamine; paroxetine).	fluvoxamine; paroxetine	SSRI	3.20 ng/L, 0.032, 0.32, 3.20, 32.0 µg/L, 0.32, 3.20 mg/L (Fluv); 3.294, 32.94, 329.4 µg/L, 3.294, 32.94, 329.4 mg/L (Paro);	acute	4 hours	Static	≤ 12 replicate (1 individual per test vessel)	spawning	Spawning		0.32, 3.20, 32.0 µg/L, 0.32, 3.20 mg/L (males, Fluv); 32.0 µg/L, 0.32, 3.20 mg/L (females, Fluv); 329.4 µg/L, 3.294 mg/L (male, Paro)	Not determined	Not determined	Fisher's exact test	Fluoxetine data was REMOVED as it represents two separate experiments pooled together as one.
	540	1	Lazzara, Raimondo; Blázquez, Mercedes; Porte, Cinta; Barata, Carlos	2012	Low environmental levels of fluoxetine induce spawning and changes in endogenous estradiol levels in the zebra mussel Dreissena polymorpha.	row created by CADIMA	row created by CADIMA	Dreissena polymorpha	Bivalva	Freshwater	From the wild (Ebro River, Catalonia, Spain), and were acclimated for 10 days before exposure.	Fluoxetine	SSRI	20 and 200 ng/L	Semi-static	6 days	Daily (100 % renewal )	no replicate, (~ 90 individuals per test vessel); 2 control and 2 treatment groups.	Spermatozoa density; oocyte per follicle	Concentration-dependent reduction in spermatozoa density and oocyte per follicle		20 and 200 ng/L	Determined	Not determined	Anova
	544	1	Chen, Huihui; Zha, Jinmiao; Yuan, Lilai; Wang, Zijian	2015	Effects of fluoxetine on behavior, antioxidant enzyme systems, and multixenobiotic resistance in the Asian clam Corbicula fluminea.	row created by CADIMA	row created by CADIMA	Corbicula fluminea	Bivalva	Freshwater	From the wild (Hongze Lake, China), and were exposed after 14 days of acclimation.	Fluoxetine	SSRI	0.5, 5 and 50 µg/L	Semi-static	30 days	Daily (100 %)	3 replicates (40 individuals per test vessel)	Filtration rate; transcription of ATP-binding cassette (ABC) transporter genes (ABCB1, ABCC1, and ABCG2)	Inhibited filtration rate (50 µg/L); downregulated ABCB transport genes (5 and 50 µg/L: ABCB1 and ABCC1) and (50 µg/L: ABCG2)	Responses were strongly dose-dependent	5 and 50 µg/L	Determined ( 0.48, 4.42 and 42.66 µg/L)	Not determined	Anova
Mussels were not fed until the end of the experiment	561	1	Gonzalez-Rey, Maria; Bebianno, Maria João	2013	Does selective serotonin reuptake inhibitor (SSRI) fluoxetine affects mussel Mytilus galloprovincialis?	row created by CADIMA	row created by CADIMA	Mytilus galloprovincialis	Bivalva	Marine	From the wild (Ria Formosa Lagoon in Portugal), and were acclimated for 7 days before exposure	Fluoxetine	SSRI	75 ng/L	Semi-static	14 days	48 hours (100%)	No replicate (35 individuals per test vessel).	acetylcholinesterase (AChE) activity	Increased after day 3 (gills), decreased at day 14		75 ng/L	Not determined	Not determined	Anova	Mussels were not fed until the end of the experiment
No renewal of exposure medium/test chemical	565	1	Hedgespeth, Melanie Lea; Karasek, Tomasz; Ahlgren, Johan; Berglund, Olof; Brönmark, Christer	2018	Behaviour of freshwater snails (Radix balthica) exposed to the pharmaceutical sertraline under simulated predation risk.	row created by CADIMA	row created by CADIMA	Radix balthica	Gastropoda	Freshwater	From the wild (ponds located in the vicinity of Lund, southern Sweden), and were acclimated for 14 days before exposure	Sertraline	SSRI	0.4, 40 ng/L, 40 µg/L	acute	8 days	static	5 replicates (5 snails per test vessel)	Snail boldness (time to re-emergence); activity (position); position with predatory cue (water from fish aquarium).	None		None	Not determined (only in stock solution)	Not determined	Anova;	No renewal of exposure medium/test chemical
Fluoxetine had no apparent effects on parturition (there was, however, some response when combined with 5-HT)	574	1	Fong, P. P.; Huminski, P. T.; D'Urso, L. M.	1998	Induction and potentiation of parturition in fingernail clams (Sphaerium striatinum) by selective serotonin re-uptake inhibitors (SSRIs).	row created by CADIMA	row created by CADIMA	Sphaerium striatinum	Bivalva	Freshwater	From the wild (Marsh Creek, Adams County, Pennsylvania), and tested within 2 days of collection.	fluvoxamine; fluoxetine; paroxetine	SSRI	32 ng/L, 0.32, 3.2, 15.9, 32.0,159.2, µg/L, 0.32, 1.59, 3.2, 15.9, 32.0 mg/L (Fluv); 3.3, 33,164.7 µg/L, 0.33, 1.65, 3.3, 16.5, 33 mg/L (Paro); 0.31,1.55, 3.1, 15.5, 31.0 mg/L (Flu)	Acute	4 hours	Static	12-15 replicates (1 individual per test vessel)	Reproduction (parturition)	Induction of parturition		3.2 µg/L - 32.0 mg/L (Fluv); 3.3 mg/L (Paro)	Not determined	Not determined	Fisher’s Exact Test	Fluoxetine had no apparent effects on parturition (there was, however, some response when combined with 5-HT)
1. High mortalities, eventually reaching 73% and 90% in some treatment groups, were reported. 2. Offspring output was not affected at the end of experiment. 3. It is not clear whether egg masses were reported per snail. This, coupled with high mortalities in high treatment groups, may have affected the significant reduction in the number of juveniles in highest treatment gr	595	1	Sánchez-Argüello, Paloma; Fernández, Carlos; Tarazona, José V.	2009	Assessing the effects of fluoxetine on Physa acuta (Gastropoda, Pulmonata) and Chironomus riparius (Insecta, Diptera) using a two-species water-sediment test.	row created by CADIMA	row created by CADIMA	Physa acuta	Gastropoda	Freshwater	Laboratory culture (25 generations, and have been maintained according to OECD guidelines 218 and 219).	Fluoxetine	SSRI	31.25, 62.5, (87.5), 125 and 250 μg/L	Flow through; Pulse application, once a week (87.5 μg/L)	44 days	Flow through	3 replicates; data on snail per replicate not clear	Reproduction (egg masses); offspring output	Increased egg mass production (31.25 and 62.5 μg/L); decreased egg mass production (250 μg/L),	.	31.25 and 62.5 μg/L (12 and 27 μg/L measured); 250 μg/L.	12, 27 and 108 μg/L	Not determined	Anova	1. High mortalities, eventually reaching 73% and 90% in some treatment groups, were reported. 2. Offspring output was not affected at the end of experiment. 3. It is not clear whether egg masses were reported per snail. This, coupled with high mortalities in high treatment groups, may have affected the significant reduction in the number of juveniles in highest treatment group at the end of the t…
15 mussels were evaluated for baseline levels of select endpoints before exposure (and results were not significantly different from control mussels (data not shown)). Note that this, like many others, is also a single-concentration exposure.	610	1	Franzellitti, Silvia; Buratti, Sara; Valbonesi, Paola; Fabbri, Elena	2013	The mode of action (MOA) approach reveals interactive effects of environmental pharmaceuticals on Mytilus galloprovincialis.	row created by CADIMA	row created by CADIMA	Mytilus galloprovincialis	Bivalva	Marine	From the wild (northwestern Adriatic Sea coast by fisherman), and were acclimated for 3 days before exposure.	Fluoxetine	SSRI	0.3 ng/L	Semi-static	7 days	Daily (no explicit data on % renewal)	6 replicates (10 animals per test vessel)	cAMP levels and PKA activities; ABCB mRNA expression level; 5-HT1 mRNA expression	Decreased cAMP, PKA, and ABCB (mRNA expression) levels (digestive glands, gonad and mantle); Increased 5-HT1 mRNA expression level (digestive glands, gonad and mantle).		0.3 ng/L	Not determined	Not determined	Anova; spearman’s test	15 mussels were evaluated for baseline levels of select endpoints before exposure (and results were not significantly different from control mussels (data not shown)). Note that this, like many others, is also a single-concentration exposure.
High concentrations resulted in high mortality, reaching 100% in some cases (embryo bioassay). Epinephrine was added to larval metamorphosis bioassay, as a result, the data was not extracted for this review.	619	1	Di Poi, C.; Evariste, L.; Serpentini, A.; Halm-Lemeille, M. P.; Lebel, J. M.; Costil, K.	2014	Toxicity of five antidepressant drugs on embryo-larval development and metamorphosis success in the Pacific oyster, Crassostrea gigas.	row created by CADIMA	row created by CADIMA	Crassostrea gigas	Bivalva	Marine	Commercial hatchery (Guernsey Sea Farm Ltd, Guernsey, UK), and they were used for the test as soon as they arrived the laboratory.	Fluoxetine, sertraline, duloxetine, clomipramine, amitriptyline	SSRI (Fluo, Sert); SNRI (Dulo); TCA (Ami, Clom)	0.1 -1000 µg/L	Acute (embryos)	24 -36 hours	Static	No explicit replicate data for embryo development assay, pillboxes were often used.	Embryo development	Reduction in normal embryonic development (Fluo: 150-300 µg/L; Sert: 100 -200 µg/L; Clom: 150 -200 µg/L; Ami: 150-230µg/L; Dulo: 200 µg/L.	appear to have some stimulating/inhibitory effects at 0.1µg/L level that are not significant for all test drug that cannot be described as without effects.	Listed against effects	Not determined	Not determined	Anova	High concentrations resulted in high mortality, reaching 100% in some cases (embryo bioassay). Epinephrine was added to larval metamorphosis bioassay, as a result, the data was not extracted for this review.
