# Supplementary material for: Understanding Target-Specific Effects of Antidepressant Drug Pollution on Molluscs: A Systematic Review Report
Source: Toxics. 2025 Dec 2;13(12):1043. doi: 10.3390/toxics13121043 (PMC12737102; doi:10.3390/toxics13121043)
Supplement: Supplementary file 1 [file toxics-13-01043-s001.zip › S4 File.xlsx]

## Sheet: Worksheet
Article ID	Study ID	Title	Publication year	Authors	Data location	Study name	Were the control and treatment groups similar at baseline?		Were the control and treatment groups free from any difference in the way they were handled during the experiment (apart from difference due to treatment) ?		Was the experiment replicated?		Was an appropriate control provided?		Were the exposure concentrations experimentally determined in the exposure medium or were the internal (tissue) levels determined?		Is it likely that the water renewal level and frequency are sufficient to maintain exposure conditions?		Are the test concentrations environmentally relevant?		Is the study free from any difference in the way the outcome measures in both the control and treatment groups were assessed ?		Are the presentation and description of the outcome measures free from selective reporting?		Is the study free from any other form of bias of concern not listed here?		Summation
							Maurice Eghosa	Comment	Maurice Eghosa	Comment	Maurice Eghosa	Comment	Maurice Eghosa	Comment	Maurice Eghosa	Comment	Maurice Eghosa	Comment	Maurice Eghosa	Comment	Maurice Eghosa	Comment	Maurice Eghosa	Comment	Maurice Eghosa	Comment	Maurice Eghosa	Comment
6	1	Effects of the antidepressant fluoxetine on the immune parameters and acetylcholinesterase activity of the clam <i>Venerupis philippinarum</i>	2014	Munari, M; Marin, MG; Matozzo, V	row created by CADIMA	row created by CADIMA	No 0	It not possible to infer similar baseline conditions having been collected from the wild (and in a practical sense, at different locations), with only 5 days acclimation period before testing.	Yes 1		No 0		Yes 1		No 0		Yes 1		No 0		Yes 1		Yes 1		No 0	Potential residual contaminants in wild-derived organisms may interfere with treatment to modify, or affect sensitivity of the organisms to, the response.	High risk of bias ≤5
7	1	Antidepressants (venlafaxine and citalopram) cause foot detachment from the substrate in freshwater snails at environmentally relevant concentrations	2012	Fong, PP; Hoy, CM	row created by CADIMA	row created by CADIMA	Yes 1	The study has at least one group of test organisms from an established laboratory culture	Yes 1		No 0		Yes 1		No 0		Yes 1		Yes 1		Yes 1		Yes 1		No 0	Potential residual contaminants in wild-derived organisms may interfere with treatment to modify, or affect sensitivity of the organisms to, the response.	Some concern 6-8
9	1	Antidepressants Modify Cryptic Behavior in Juvenile Cuttlefish at Environmentally Realistic Concentrations	2021	Chabenat, A; Knigge, T; Bellanger, C	row created by CADIMA	row created by CADIMA	No 0	Clutches were collected from the wild (and at various sites), and eggs from different clutches were combined.	Yes 1		No 0	Using two animals on the whole for an experiment does not provide for an appropriate/sufficient replication.	Yes 1		No 0		Yes 1		Yes 1		Yes 1		Yes 1		No 0	Potential residual contaminants in wild-derived organisms may interfere with treatment to modify, or affect sensitivity of the organisms to, the response.	Some concern 6-8
11	1	Alteration of predatory behaviour and growth in juvenile cuttlefish by fluoxetine and venlafaxine	2021	Chabenat, A; Bidel, F; Knigge, T; Bellanger, C	row created by CADIMA	row created by CADIMA	No 0	field-collected eggs were at different locations and several times.	Yes 1		Yes 1		Yes 1		No 0		Yes 1		Yes 1		Yes 1		Yes 1		No 0	Potential residual contaminants in wild-derived organisms may interfere with treatment to modify, or affect the sensitivity of, the response.	Some concern 6-8
18	1	Effects of perinatal exposure to waterborne fluoxetine on memory processing in the cuttlefish <i>Sepia officinalis</i>	2013	Di Poi, C; Darmaillacq, AS; Dickel, L; Boulouard, M; Bellanger, C	row created by CADIMA	row created by CADIMA	No 0	It not possible to infer similar baseline conditions having been laid by wild caught females (and in a practical sense, from different locations), with no acclimation period before oviposition /testing	Yes 1		No 0		Yes 1		No 0		No 0		Yes 1		Yes 1		Yes 1		No 0	Potential residual contaminants in wild-derived organisms may interfere with treatment to modify, or affect the sensitivity of the organisms to, the response.	High risk of bias ≤5
20	1	Evidence that bivalve burrowing is mediated by serotonin receptors: activation of foot inflation and protrusion by serotonin, serotonergic ligands and SSRI-type antidepressants in three species of freshwater bivalve	2023	Fong, PP; Blaszczyk, RA; Butler, MG; Stergio, JW	row created by CADIMA	row created by CADIMA	No 0	It not possible to infer similar baseline conditions having been collected from the wild (and in a practical sense, from different locations), and tested within 2-3 days of collection	Yes 1		Yes 1		Yes 1		No 0		Yes 1		Yes 1		Yes 1		Yes 1		No 0	Potential residual contaminants in wild-derived organisms may interfere with treatment to modify, or affect the sensitivity of the organisms to, the response.	Some concern 6-8
22	1	Exposure to SSRI-type antidepressants increases righting time in the marine snail <i>Ilyanassa obsoleta</i>	2017	Fong, PP; Bury, TBS; Donovan, EE; Lambert, OJ; Palmucci, JR; Adamczak, SK	row created by CADIMA	row created by CADIMA	No 0	It not possible to infer similar baseline conditions having been collected from the wild (and in a practical sense, from different locations), and used at least within 1 week of collection.	No 0	No concurrent control to the treatments (and no designated control group), only a ‘control run’ was carried out before the ‘treatment run’ (after being left overnight following the ‘control run’ ). Importantly, each snail had a number tag on them ONLY before the ‘treatment run’.	Yes 1		No 0	The assay had no designated control group, a separate control group should have been added to the 'before-and-after-exposure' assessment approach. There was no concurrent control run.	No 0		Yes 1		Yes 1		Yes 1		Yes 1		No 0	Potential residual contaminants in wild-derived organisms may interfere with treatment to modify, or affect the sensitivity of the organisms to, the response.	High risk of bias ≤5
23	1	Hidden in the sand: Alteration of burying behaviour in shore crabs and cuttlefish by antidepressant exposure	2019	Chabenat, A; Bellanger, C; Jozet-Alves, C; Knigge, T	row created by CADIMA	row created by CADIMA	No 0	It is not possible to infer similar baseline conditions having been collected from the wild (and in a practical sense, from different locations), and tested following hatching.	No 0	There was no concurrent control group in the 'test arena' for all the treatment groups. They were all transferred to the 'test arena' at different times for assessment during the experiment.	Yes 1		Yes 1		No 0		Yes 1		Yes 1		Yes 1		Yes 1		No 0	Potential residual contaminants in wild-derived organisms may interfere with treatment to modify, or affect the sensitivity of the organisms to, the response.	Some concern 6-8	Wild-collected eggs
36	1	Antidepressants and their metabolites primarily affect lysosomal functions in the marine mussel, Mytilus galloprovincialis	2023	Rafiq, A; Capolupo, M; Addesse, G; Valbonesi, P; Fabbri, E	row created by CADIMA	row created by CADIMA	Yes 1	There are likely to be individuals of the same cohort maintained under similar conditions (even though they may not be free from residual contaminants - this is addressed in a different signalling question)	Yes 1		Yes 1		No 0	The vehicle solvent, dimethyl sulfoxide (DMSO), was not used concurrently with the treatment groups; was only tested in a preliminary trial at the highest tested concentration.	No 0		Yes 1		Yes 1		Yes 1		Yes 1		No 0	Potential residual contaminants in farm-derived organisms may interfere with treatment to modify, or affect the sensitivity of the organisms to, the response; limited acclimation period.	Some concern 6-8
37	1	Immunotoxicities of microplastics and sertraline, alone and in combination, to a bivalve species: size-dependent interaction and potential toxication mechanism	2020	Shi, W; Han, Y; Sun, SG; Tang, Y; Zhou, WS; Du, XY; Liu, GX	row created by CADIMA	row created by CADIMA	No 0	It is not possible to infer similar baseline conditions having been collected from the wild (and in a practical sense, from different locations), and acclimated on for only 14 days before testing.	Yes 1		Yes 1		Yes 1		No 0		Yes 1		Yes 1		Yes 1		No 0	Gene ontology (GO) enrichment analysis is only compared between treatments, without the control.	No 0	Potential residual contaminants in wild-derived organisms may interfere with treatment to modify, or affect the sensitivity of the organisms to, the response.	Some concern 6-8
41	1	Pre-hatching fluoxetine-induced neurochemical, neurodevelopmental, and immunological changes in newly hatched cuttlefish	2016	Bidel, F; Di Poi, C; Imarazene, B; Koueta, N; Budzinski, H; Van Delft, P; Bellanger, C; Jozet-Alves, C	row created by CADIMA	row created by CADIMA	No 0	It is not possible to infer similar baseline conditions having been laid directly by wild-caught females (and in a practical sense, from different locations).	Yes 1		No 0		No 0	fluoxetine levels in control > LLOQ	Yes 1		No 0		No 0		Yes 1		Yes 1		No 0	Potential residual contaminants in wild-derived organisms may interfere with treatment to modify, or affect the sensitivity of the organisms to, the response.	High risk of bias ≤5
54	1	Effects of pharmaceuticals on aquatic invertebrates. Part II: The antidepressant drug fluoxetine	2007	Nentwig, G	row created by CADIMA	row created by CADIMA	Yes 1		Yes 1		Yes 1		No 0	Control contamination at the commencement of the test.	Yes 1		Yes 1		Yes 1		Yes 1		Yes 1		No 0	Contamination in the control at the start of exposure has potential to affect the response against which the treatment groups were evaluated.	Some concern 6-8
66	1	Effects of fluoxetine on the reproduction of two prosobranch mollusks: <i>Potamopyrgus antipodarum</i> and <i>Valvata piscinalis</i>	2009	Gust, M; Buronfosse, T; Giamberini, L; Ramil, M; Mons, R; Garric, J	row created by CADIMA	row created by CADIMA	Yes 1		Yes 1		Yes 1		Yes 1		Yes 1		Yes 1		Yes 1		Yes 1		Yes 1		Yes 1		Low risk of bias ≥9
67	1	Fluoxetine effects assessment on the life cycle of aquatic invertebrates	2008	Péry, ARR; Gust, M; Vollat, B; Mons, R; Ramil, M; Fink, G; Ternes, T; Garric, J	row created by CADIMA	row created by CADIMA	Yes 1		Yes 1		Yes 1		Yes 1		Yes 1		Yes 1		Yes 1		Yes 1		Yes 1		Yes 1		Low risk of bias ≥9
85	1	A multibiomarker approach to explore interactive effects of propranolol and fluoxetine in marine mussels	2015	Franzellitti, S; Buratti, S; Du, B; Haddad, SP; Chambliss, CK; Brooks, BW; Fabbri, E	row created by CADIMA	row created by CADIMA	No 0	It is not possible to infer similar baseline conditions having been laid directly by wild-caught females (and in a practical sense, from different locations).	Yes 1		Yes 1		Yes 1		No 0		Yes 1		Yes 1		Yes 1		Yes 1		No 0	Potential residual contaminants in wild-derived organisms may interfere with treatment to modify, or affect the sensitivity of the organisms to, the response.	Some concern 6-8
78	1	Long-term exposure to fluoxetine reduces growth and reproductive potential in the dominant rocky intertidal mussel, <i>Mytilus californianus</i>	2016	Peters, JR; Granek, EF	row created by CADIMA	row created by CADIMA	No 0	It is not possible to infer similar baseline conditions having been collected from the wild (and in a practical sense, from different locations).	Yes 1		Yes 1		Yes 1		No 0		No 0		Yes 1		Yes 1		No 0	clearance rate effect reporting	No 0	Potential residual contaminants in wild-derived organisms may interfere with treatment to modify, or affect the sensitivity of the organisms to, the effects.	High risk of bias ≤5
94	1	Fluoxetine alters adult freshwater mussel behavior and larval metamorphosis	2013	Hazelton, PD; Cope, WG; Mosher, S; Pandolfo, TJ; Belden, JB; Barnhart, MC; Bringolf, RB	row created by CADIMA	row created by CADIMA	No 0	It is not possible to infer similar baseline conditions having been collected from the wild (and in a practical sense, from different locations); there is also no explicit information on time/period of acclimation	Yes 1		Yes 1		Yes 1		Yes 1		Yes 1		Yes 1		Yes 1		Yes 1		No 0	Potential residual contaminants in wild-derived organisms may interfere with treatment to modify, or affect the sensitivity of the organisms to, the response.	Some concern 6-8
103	1	ENVIRONMENTAL OCCURRENCE AND REPRODUCTIVE EFFECTS OF THE PHARMACEUTICAL FLUOXETINE IN NATIVE FRESHWATER MUSSELS	2010	Bringolf, RB; Heltsley, RM; Newton, TJ; Eads, CB; Fraley, SJ; Shea, D; Cope, WG	row created by CADIMA	row created by CADIMA	No 0	It is not possible to infer similar baseline conditions having been collected from the wild (and in a practical sense, from different locations), and acclimated for 24 hours before exposure.	Yes 1		No 0	Using a maximum of 6 individuals as a whole for an experiment does not provide for appropriate/sufficient replicates	Yes 1		Yes 1		Yes 1		Yes 1		Yes 1		Yes 1		No 0	Potential residual contaminants in wild-derived organisms may interfere with treatment to modify, or affect the sensitivity of the organisms to, the response.	Some concern 6-8
107	1	EFFECTS OF 17α-ETHYNYLESTRADIOL, FLUOXETINE, AND THE MIXTURE ON LIFE HISTORY TRAITS AND POPULATION GROWTH RATES IN A FRESHWATER GASTROPOD	2013	Luna, TO; Plautz, SC; Salice, CJ	row created by CADIMA	row created by CADIMA	Yes 1	They are likely to be individuals of the same cohort maintained under similar laboratory conditions, having been obtained from an established laboratory culture.	Yes 1		Yes 1		Yes 1		No 0		No 0		Yes 1		Yes 1		Yes 1		Yes 1		Some concern 6-8
163	1	Cyclic-AMP Mediated Regulation of <i>ABCB</i> mRNA Expression in Mussel Haemocytes	2013	Franzellitti, S; Fabbri, E	row created by CADIMA	row created by CADIMA	Yes 1	They are likely to be individuals of the same cohort maintained under similar conditions (although they may not be free from potential residual contaminants used in aquaculture - this is addressed in a different signalling question)	Yes 1		Yes 1		Yes 1		No 0		Yes 1		Yes 1		Yes 1		Yes 1		No 0	Potential residual contaminants in farm-derived organisms may interfere with treatment to modify, or affect the sensitivity of the organisms to, the response.	Some concern 6-8
219	1	The antidepressants venlafaxine ("Effexor") and fluoxetine ("Prozac") produce different effects on locomotion in two species of marine snail, the oyster drill (Urosalpinx cinerea) and the starsnail (Lithopoma americanum)	2015	Fong, P.P.; Bury, T.B.; Dworkin-Brodsky, A.D.; Jasion, C.M.; Kell, R.C.	row created by CADIMA	row created by CADIMA	No 0	It is not possible to infer similar baseline conditions having been collected from the wild (and in a practical sense, from different locations), and acclimated for only 15-20 min.	No 0	For crawling speed assay, no concurrent control to the treatments was used, only a ‘control run’ was carried out before the ‘treatment run’ (after being left for 24 hours following the ‘control run’ ) and with the use of number tags on the snails only before the ‘treatment run’.	Yes 1		Yes 1		No 0		Yes 1		Yes 1		Yes 1		Yes 1		No 0		Some concern 6-8
247	1	Multi-generational impacts of exposure to antidepressant fluoxetine on behaviour, reproduction, and morphology of freshwater snail Physa acuta	2022	Henry, J.; Brand, J.A.; Bai, Y.; Martin, J.M.; Wong, B.B.M.; Wlodkowic, D.	row created by CADIMA	row created by CADIMA	Yes 1	As they are not exposed to anthropogenic chemicals in the mesocosm populations (i.e. not wild-derived), it is possible to assume similar baseline conditions.	Yes 1		Yes 1		Yes 1		Yes 1		No 0		Yes 1		Yes 1		Yes 1		No 0	The moving of each snail between the culture and the test (20 minutes) chambers with each trial, with just 2 minutes acclimation period coupled with the covering of the test chamber with a clear plastic wrap, may introduce additional stress with potential to impact locomotion.	Some concern 6-8
250	1	Marine contamination and cytogenotoxic effects of fluoxetine in the tropical brown mussel Perna perna	2019	Cortez, F.S.; Souza, L.D.S.; Guimarães, L.L.; Pusceddu, F.H.; Maranho, L.A.; Fontes, M.K.; Moreno, B.B.; Nobre, C.R.; Abessa, D.M.D.S.; Cesar, A.; Pereira, C.D.S.	row created by CADIMA	row created by CADIMA	Yes 1	They are likely to be individuals of the same cohort maintained under similar conditions (even though they may not be free from potential residual contaminants from aquaculture - this is addressed in a different signalling question)	Yes 1		Yes 1		Yes 1		Yes 1		Yes 1		Yes 1		Yes 1		Yes 1		No 0	Potential residual contaminants in farm-derived organisms may interfere with treatment to modify, or affect the sensitivity of the organisms to, the response.	Low risk of bias ≥9
271	1	Early Biological Modulations Resulting from 1-Week Venlafaxine Exposure of Marine Mussels Mytilus galloprovincialis Determined by a Metabolomic Approach	2022	Ramirez, G.; Gomez, E.; Dumas, T.; Rosain, D.; Mathieu, O.; Fenet, H.; Courant, F.	row created by CADIMA	row created by CADIMA	Yes 1	They are likely to be individuals of the same cohort maintained under similar conditions (even though they may not be free from potential residual contaminants from aquaculture - this is addressed in a different signalling question)	Yes 1		Yes 1		Yes 1		Yes 1		Yes 1		Yes 1		Yes 1		Yes 1		No 0	Potential residual chemicals in farm-derived organisms may interfere with treatment to modify, or affect the sensitivity of the organisms to, the response.	Low risk of bias ≥9
285	1	Effects of the antidepressants citalopram and venlafaxine on the big ramshorn snail (Planorbarius corneus)	2021	Ziegler, M.; Eckstein, H.; Köhler, H.R.; Tisler, S.; Zwiener, C.; Triebskorn, R.	row created by CADIMA	row created by CADIMA	Yes 1		Yes 1		Yes 1		Yes 1		Yes 1		No 0		Yes 1		Yes 1		Yes 1		Yes 1		Low risk of bias ≥9
292	1	Adverse effects of the SSRI antidepressant sertraline on early life stages of marine invertebrates	2017	Estévez-Calvar, N.; Canesi, L.; Montagna, M.; Faimali, M.; Piazza, V.; Garaventa, F.	row created by CADIMA	row created by CADIMA	No 0	It is not possible to infer similar baseline conditions having been collected from a farm in the SEA at TWO different times, and used within two days for the SAME experiment.	Yes 1		Yes 1		Yes 1		No 0		Yes 1		Yes 1		Yes 1		Yes 1		No 0	Potential residual chemicals used in aquaculture may interfere with treatment to modify, or affect the sensitivity of the organisms to, the response.	Some concern 6-8
294	1	Multi-biomarker investigation to assess toxicity induced by two antidepressants on Dreissena polymorpha	2017	Magni, S.; Parolini, M.; Della Torre, C.; de Oliveira, L.F.; Catani, M.; Guzzinati, R.; Cavazzini, A.; Binelli, A.	row created by CADIMA	row created by CADIMA	Yes 1	Baseline levels of the select endpoint were evaluated before exposure	Yes 1		Yes 1		No 0	No explicit information on vehicle solvent control	Yes 1		Yes 1		Yes 1		Yes 1		Yes 1		Yes 1		Low risk of bias ≥9
337	1	An exploratory investigation of various modes of action and potential adverse outcomes of fluoxetine in marine mussels	2014	Franzellitti, S.; Buratti, S.; Capolupo, M.; Du, B.; Haddad, S.P.; Chambliss, C.K.; Brooks, B.W.; Fabbri, E.	row created by CADIMA	row created by CADIMA	No 0	It is not possible to infer similar baseline conditions having been collected from the wild (and in a practical sense, from different locations), with only 3 days acclimation period before testing.	Yes 1		Yes 1		Yes 1		No 0		Yes 1		Yes 1		Yes 1		Yes 1		No 0	Potential residual contaminants in wild-derived organisms may interfere with treatment to modify, or affect the sensitivity of the organisms to, the response.	Some concern 6-8
340	1	Linking embryo toxicity with genotoxic responses in the freshwater snail Physa acuta: Single exposure to benzo(a)pyrene, fluoxetine, bisphenol A, vinclozolin and exposure to binary mixtures with benzo(a)pyrene	2012	Sánchez-Argüello, P.; Aparicio, N.; Fernández, C.	row created by CADIMA	row created by CADIMA	Yes 1		Yes 1		Yes 1		Yes 1		Yes 1		Yes 1		No 0		Yes 1		Yes 1		Yes 1		Low risk of bias ≥9
356	1	Putative Serotonin Reuptake Inhibitor-Induced Spawning and Parturition in Freshwater Bivalves Is Inhibited by Mammalian 5-HT2 Receptor Antagonists	2003	Fong, P.P.; Philbert, C.M.; Roberts, B.J.	row created by CADIMA	row created by CADIMA	No 0	It is not possible to infer similar baseline conditions having been collected from the wild (and in a practical sense, from different locations), and used within 48 hours of collection.	Yes 1		Yes 1		Yes 1		No 0		Yes 1		No 0		Yes 1		Yes 1		No 0	Potential residual contaminants in wild-derived organisms may interfere with treatment to modify, or affect the sensitivity of the organisms to, the response.	Some concern 6-8
358	1	Parturition in anodonta cygnea induced by selective serotonin reuptake inhibitors (SSRIs)	2001	Cunha, E.M.; Machado, J.	row created by CADIMA	row created by CADIMA	No 0	It is not possible to infer similar baseline conditions having been collected from the wild (and in a practical sense, from different locations), with 5 days acclimation period prior to testing	No 0	control and exposure assays were not run concurrently.	No 0		Yes 1		No 0		Yes 1		Yes 1		Yes 1		Yes 1		No 0	Potential residual contaminants in wild-derived organisms may interfere treatment to modify, or affect sensitivity of the organisms to, the response.	High risk of bias ≤5
463	1	The effects of fluoxetine on attachment and righting behaviours in marine (Gibbula unbilicalis) and freshwater (Lymnea stagnalis) gastropods.	2018	Ford, Alex T.; Hyett, Bernice; Cassidy, Daniel; Malyon, Graham	row created by CADIMA	row created by CADIMA	Yes 1	The study has at least one group of test organisms (from aquaculture) that are likely from the same cohort and maintained under similar conditions. They may not be free from potential chemicals used in aquaculture - this is addressed in a different signalling question.	Yes 1	2 of the 3 assays had concurrent control exposure, with 1 using 'before and after exposure' outcome measure approach	No 0	The experiment had 3 exposure assays without replicates. ONLY the first assay was repeated 3 times (these were not replicates as they were not run concurrently).	Yes 1		No 0		Yes 1		Yes 1		Yes 1		Yes 1		No 0	Potential residual contaminants in wild/aquaculture-derived organisms may interfere with treatment to modify, or affect sensitivity of the organisms to, the response.	Some concern 6-8
478	1	Short-term exposure to tricyclic antidepressants delays righting time in marine and freshwater snails with evidence for low-dose stimulation of righting speed by imipramine.	2019	Fong, Peter P.; DiPenta, Kelsey E.; Jonik, Sarahrose M.; Ward, Courtney D.	row created by CADIMA	row created by CADIMA	No 0	It is not possible to infer similar baseline conditions having been collected from the wild (and in a practical sense, from different locations), with exposure occurring within 3 - 30 days of collection	No 0	No concurrent control to the treatments (and no designated control group), only a ‘control run’ was carried out before the ‘treatment run’ (after being left for 48 hours following the ‘control run’ ). Importantly, each snail had a number tag on them ONLY before the ‘treatment run’.	No 0		No 0	The assay had no designated control group, a separate control group should have been added to the 'before-and-after-exposure' assessment approach.	No 0		Yes 1		No 0		Yes 1		Yes 1		No 0	Potential residual contaminants in wild-derived organisms may interfere with treatment to modify, or affect sensitivity of the organisms to, the response.	High risk of bias ≤5
484	1	Norfluoxetine induces spawning and parturition in estuarine and freshwater bivalves.	2008	Fong, P. P.; Molnar, N.	row created by CADIMA	row created by CADIMA	No 0	It is not possible to infer similar baseline conditions having been collected from the wild (and in a practical sense, from different locations), and exposed within 24 hours to 10 days of collection.	Yes 1		Yes 1		Yes 1		No 0		Yes 1		No 0		Yes 1		Yes 1		No 0	Potential residual contaminants in wild-derived organisms may interfere with treatment to modify, or affect sensitivity of the organisms to, the response.	Some concern 6-8
488	1	Chronic fluoxetine exposure alters movement and burrowing in adult freshwater mussels.	2014	Hazelton, Peter D.; Du, Bowen; Haddad, Samuel P.; Fritts, Andrea K.; Chambliss, C. Kevin; Brooks, Bryan W.; Bringolf, Robert B.	row created by CADIMA	row created by CADIMA	No 0	There was high variability in tissue levels of fluoxetine in the control samples, and according to the Authors, the snails may have been exposed to fluoxetine before arrival in the laboratory. Considering that they were raised in natural pond water, such exposure to variable levels of fluoxetine (and variable levels of responses, impacting baseline conditions, before laboratory exposure) cannot b…	No 0	The control may have been contaminated by the way they were handled - sharing of equipment between treatments or cross contamination from other tanks (the Authors also thought so).	No 0		No 0	Had contaminated control	Yes 1		Yes 1		Yes 1		Yes 1		Yes 1		No 0	Potential residual contaminants via surface runoff in pond-derived organisms may interfere with treatment to modify, or affect sensitivity of the organisms to, the response.	High risk of bias ≤5
495	1	Cryptic and biochemical responses of young cuttlefish Sepia officinalis exposed to environmentally relevant concentrations of fluoxetine.	2014	Di Poi, Carole; Bidel, Flavie; Dickel, Ludovic; Bellanger, Cécile	row created by CADIMA	row created by CADIMA	No 0	It is not possible to infer similar baseline conditions having been collected from the wild (and in a practical sense, from different locations), and exposed before hatching.	Yes 1		No 0		Yes 1		No 0		No 0		Yes 1		Yes 1		Yes 1		No 0	Potential residual contaminants in wild-derived organisms may interfere with treatment to modify, or affect sensitivity of the organisms to, the response.	High risk of bias ≤5
500	1	Antidepressants cause foot detachment from substrate in five species of marine snail.	2013	Fong, Peter P.; Molnar, Nikolett	row created by CADIMA	row created by CADIMA	No 0	It is not possible to infer similar baseline conditions having been collected from the wild (and in a practical sense, from different locations), and were exposed within 24-72 hours of arriving the laboratory.	Yes 1		No 0		Yes 1		No 0		Yes 1		Yes 1		Yes 1		Yes 1		No 0		Some concern 6-8
508	1	The antidepressant venlafaxine may act as a neurodevelopmental toxicant in cuttlefish (Sepia officinalis).	2016	Bidel, Flavie; Di Poi, Carole; Budzinski, Hélène; Pardon, Patrick; Callewaert, William; Arini, Adeline; Basu, Niladri; Dickel, Ludovic; Bellanger, Cécile; Jozet-Alves, Christelle	row created by CADIMA	row created by CADIMA	No 0	It is not possible to infer similar baseline conditions having been collected from the wild (and in a practical sense, from different locations).	Yes 1		No 0		Yes 1		Yes 1		No 0		Yes 1		Yes 1		Yes 1		No 0	Potential residual contaminants in wild-derived organisms may interfere with treatment to modify, or affect sensitivity of the organisms to, the response.	Some concern 6-8
513	1	Comparison of the sensitivity of seven marine and freshwater bioassays as regards antidepressant toxicity assessment.	2014	Minguez, Laetitia; Di Poi, Carole; Farcy, Emilie; Ballandonne, Céline; Benchouala, Amira; Bojic, Clément; Cossu-Leguille, Carole; Costil, Katherine; Serpentini, Antoine; Lebel, Jean-Marc; Halm-Lemeille, Marie-Pierre	row created by CADIMA	row created by CADIMA	Yes 1	They are likely to be individuals of the same cohort maintained under the same conditions (although they may not be free from potential residual contaminants from aquaculture - this is addressed in a different signalling question)	No 0	No control data	No 0	no control data	No 0		No 0		Yes 1		No 0		No 0	No control data	No 0		No 0	Potential residual contaminants in aquaculture-derived organisms may interfere with treatment to modify, or affect sensitivity of the organisms to, the response.	High risk of bias ≤5
517	1	Sub-chronic exposure to fluoxetine in juvenile oysters (Crassostrea gigas): uptake and biological effects.	2016	Di Poi, Carole; Evariste, Lauris; Séguin, Alexis; Mottier, Antoine; Pedelucq, Julie; Lebel, Jean-Marc; Serpentini, Antoine; Budzinski, Hélène; Costil, Katherine	row created by CADIMA	row created by CADIMA	Yes 1	They are likely to be individuals of the same cohort maintained under the same conditions (although they may not be free from potential residual contaminants from aquaculture - this is addressed in a different signalling question)	Yes 1		Yes 1		Yes 1		Yes 1		Yes 1		Yes 1		Yes 1		No 0	Only in the treatment groups (water samples) were measured fluoxetine levels reported; was not analyzed/reported for the control.	No 0	Potential residual contaminants in aquaculture-derived organisms may interfere with treatment to modify, or affect sensitivity of the organisms to, the response.	Some concern 6-8
526	1	The effects of pharmaceuticals on a unionid mussel (Lampsilis siliquoidea): An examination of acute and chronic endpoints of toxicity across life stages.	2017	Gilroy, Ève A. M.; Gillis, Patricia L.; King, Laura E.; Bendo, Nicholas A.; Salerno, Joseph; Giacomin, Marina; de Solla, Shane R.	row created by CADIMA	row created by CADIMA	Yes 1	They are likely to be individuals of the same cohort maintained under the same conditions (although pond-derived organisms may not be free from potential residual contaminants from surface runoff - this is addressed in a different signalling question)	Yes 1		Yes 1		No 0	Some control samples (water and test organisms) appeared to have been contaminated (mg/L) as values were close to those of low treatment groups.	Yes 1		Yes 1		No 0		Yes 1		Yes 1		No 0	Potential residual contaminants in pond-derived organisms from surface runoff may interfere with treatment to modify, or affect sensitivity of the organisms to, the response.	Some concern 6-8
528	1	Understanding the differential impacts of two antidepressants on locomotion of freshwater snails (Lymnaea stagnalis).	2024	Raman, Nandini Vasantha; Dubey, Asmita; van Donk, Ellen; von Elert, Eric; Lürling, Miquel; Fernandes, Tânia V.; de Senerpont Domis, Lisette N.	row created by CADIMA	row created by CADIMA	Yes 1	They are likely to be individuals of the same cohort maintained under similar laboratory conditions. They may not be free from potential parent-derived residual contaminants from surface runoff - this is addressed in a different signalling question.	Yes 1		Yes 1		Yes 1		Yes 1		Yes 1		Yes 1		Yes 1		No 0	Results of total cumulative distance and mean velocity in treatment groups were not compared directly to those of the control, but were instead given as log response ratio, with effects further described using ''evidence language''.	No 0	Potential residual contaminants in wild-derived parents may interfere with treatment to modify, or affect sensitivity of the organisms to, the response.	Some concern 6-8
532	1	Zebra Mussel Spawning Is Induced in Low Concentrations of Putative Serotonin Reuptake Inhibitors.	1998	Fong, P. P.	row created by CADIMA	row created by CADIMA	No 0	It is not possible to infer similar baseline conditions having been collected from the wild (and in a practical sense, from different locations), and used within 3 days of collection.	Yes 1		Yes 1		Yes 1		No 0		Yes 1		Yes 1	For paroxetine only, since fluoxetine was removed	Yes 1		Yes 1		No 0	Potential residual contaminants in wild-derived organisms may interfere with treatment to modify, or affect sensitivity of the organisms to, the response.	Some concern 6-8
540	1	Low environmental levels of fluoxetine induce spawning and changes in endogenous estradiol levels in the zebra mussel Dreissena polymorpha.	2012	Lazzara, Raimondo; Blázquez, Mercedes; Porte, Cinta; Barata, Carlos	row created by CADIMA	row created by CADIMA	No 0		Yes 1		No 0	400 individuals; 2 control and 2 treatment groups, with each containing approximately 90 individuals.	Yes 1		Yes 1		Yes 1		Yes 1		Yes 1		Yes 1		No 0	Potential residual contaminants in wild-derived organisms may interfere with treatment to modify, or affect sensitivity of the organisms to, the response.	Some concern 6-8
544	1	Effects of fluoxetine on behavior, antioxidant enzyme systems, and multixenobiotic resistance in the Asian clam Corbicula fluminea.	2015	Chen, Huihui; Zha, Jinmiao; Yuan, Lilai; Wang, Zijian	row created by CADIMA	row created by CADIMA	No 0	It is not possible to infer similar baseline conditions having been collected from the wild (and in a practical sense, from different locations), with only 14 days acclimation period before exposure.	Yes 1		Yes 1		Yes 1		Yes 1		Yes 1		Yes 1		Yes 1		Yes 1		No 0	Potential residual contaminants in wild-derived organisms may interfere with treatment to modify, or affect sensitivity of the organisms to, the response.	Some concern 6-8
561	1	Does selective serotonin reuptake inhibitor (SSRI) fluoxetine affects mussel Mytilus galloprovincialis?	2013	Gonzalez-Rey, Maria; Bebianno, Maria João	row created by CADIMA	row created by CADIMA	No 0	It is not possible to infer similar baseline conditions having been collected from the wild (and in a practical sense, from different locations), with only 7 days acclimation period before testing.	Yes 1		No 0		Yes 1		No 0		Yes 1		Yes 1		Yes 1		Yes 1		No 0	Potential residual contaminants in wild-derived organisms may interfere with treatment to modify, or affect sensitivity of the organisms to, the response. Also, mussels were not fed until the end of the experiment	Some concern 6-8
565	1	Behaviour of freshwater snails (Radix balthica) exposed to the pharmaceutical sertraline under simulated predation risk.	2018	Hedgespeth, Melanie Lea; Karasek, Tomasz; Ahlgren, Johan; Berglund, Olof; Brönmark, Christer	row created by CADIMA	row created by CADIMA	No 0	It is not possible to infer similar baseline conditions having been collected from the wild (and in a practical sense, from different locations in different ponds), with only 14 days acclimation period before testing.	Yes 1		Yes 1		Yes 1		No 0		No 0		Yes 1		Yes 1		Yes 1		No 0	Potential residual contaminants in wild-derived organisms may interfere with treatment to modify, or affect sensitivity of the organisms to, the response.	Some concern 6-8
574	1	Induction and potentiation of parturition in fingernail clams (Sphaerium striatinum) by selective serotonin re-uptake inhibitors (SSRIs).	1998	Fong, P. P.; Huminski, P. T.; D'Urso, L. M.	row created by CADIMA	row created by CADIMA	No 0	It is not possible to infer similar baseline conditions having been collected from the wild (and in a practical sense, from different locations), and were exposed within two days of collection.	Yes 1		Yes 1		Yes 1		No 0		Yes 1		Yes 1		Yes 1		Yes 1		No 0	Potential residual contaminants in wild-derived organisms may interfere with treatment to modify, or affect sensitivity of the organisms to, the response.	Some concern 6-8
595	1	Assessing the effects of fluoxetine on Physa acuta (Gastropoda, Pulmonata) and Chironomus riparius (Insecta, Diptera) using a two-species water-sediment test.	2009	Sánchez-Argüello, Paloma; Fernández, Carlos; Tarazona, José V.	row created by CADIMA	row created by CADIMA	Yes 1		Yes 1		Yes 1		Yes 1		Yes 1		Yes 1		No 0		Yes 1		Yes 1		Yes 1	General toxicity owing to high ADD concentrations is evident	Low risk of bias ≥9
610	1	The mode of action (MOA) approach reveals interactive effects of environmental pharmaceuticals on Mytilus galloprovincialis.	2013	Franzellitti, Silvia; Buratti, Sara; Valbonesi, Paola; Fabbri, Elena	row created by CADIMA	row created by CADIMA	No 0	It is not possible to infer similar baseline conditions having been collected from the wild (and in a practical sense, from different locations), and with only 3 days acclimation period before testing.	Yes 1		Yes 1		Yes 1		No 0		Yes 1		Yes 1		Yes 1		Yes 1		No 0		Some concern 6-8
619	1	Toxicity of five antidepressant drugs on embryo-larval development and metamorphosis success in the Pacific oyster, Crassostrea gigas.	2014	Di Poi, C.; Evariste, L.; Serpentini, A.; Halm-Lemeille, M. P.; Lebel, J. M.; Costil, K.	row created by CADIMA	row created by CADIMA	Yes 1	They are likely to be individuals of the same cohort maintained under similar conditions although they may not be free from potential residual chemicals used in aquaculture. Possible contamination is addressed in a different signalling question.	Yes 1		No 0		Yes 1		No 0		Yes 1		Yes 1		Yes 1		Yes 1		No 0	Potential residual contaminants in aquaculture-derived parents may interfere with treatment to modify, or affect sensitivity of the organisms to, the response.	Some concern 6-8
